# Supplementary material for: 2-(4-Chloro­phen­yl)-1-phenyl-1H-benz­imidazole
Source: Acta Crystallogr Sect E Struct Rep Online. 2012 Feb 24;68(Pt 3):o799. doi: 10.1107/S1600536812006678 (PMC3297866; doi:10.1107/S1600536812006678)
Supplement: Supplementary file 1 [file e-68-0o799-sup1.cif]

##############################################################################
#                                                                            #
# This CIF contains the data in a paper accepted for publication in          #
# Acta Crystallographica Section E. It conforms to the requirements of       #
# Notes for Authors for Acta Crystallographica Section E, and has been       #
# peer reviewed under the auspices of the IUCr Commission on Journals.       #
#                                                                            #
# Full details of the Crystallographic Information File format               #
# are given in the paper "The Crystallographic Information File (CIF):       #
# a New Standard Archive File for Crystallography" by S. R. Hall, F. H.      #
# Allen and I. D. Brown [Acta Cryst. (1991), A47, 655-685].                  #
#                                                                            #
# The current version of the core CIF dictionary is obtainable from          #
# ftp://ftp.iucr.org/pub/cif_core.dic.                                       #
#                                                                            #
# Software is freely available for graphical display of the structure(s)     #
# in this CIF. For information consult the CIF software page                 #
# http://www.iucr.org/resources/cif/software.                                #
#                                                                            #
# This file may be used for bona fide research purposes within the           #
# scientific community so long as proper attribution is given to the journal # 
# article from which it was obtained.                                        #
#                                                                            #
##############################################################################
data_global
_audit_creation_method     'form.cif (version 2.0)'
_journal_data_validation_number     ?
_journal_date_recd_electronic     2012-02-08
_journal_date_accepted     2012-02-14
_journal_name_full     'Acta Crystallographica, Section E'
_journal_year     2012
_journal_volume     68
_journal_issue      3
_journal_page_first     o799
_journal_page_last     o799
_journal_paper_category     QO
_journal_paper_doi     10.1107/S1600536812006678
_journal_coeditor_code     BH2413
_publ_contact_author_name     'M. Sukeri M. Yusof'
_publ_contact_author_address
;
      Department of Chemical Sciences
      Faculty of Science and Technology
      Universiti Malaysia Terengganu
      21030 Kuaala Terengganu, Terengganu
      Malaysia
;
_publ_contact_author_email     mohdsukeri@umt.edu.my
_publ_contact_author_fax     '6 09 6683197'
_publ_contact_author_phone     '6 09 6683326'
_publ_section_title
;
2-(4-Chlorophenyl)-1-phenyl-1<i>H</i>-benzimidazole
;
loop_
    _publ_author_name
    _publ_author_footnote
    _publ_author_address
    "Kassim, Karimah" .
;
Department of Chemistry
Faculty of Applied Sciences
Universiti Teknologi MARA
40450 Shah Alam
Selangor
Malaysia
;
    "Hashim, N. Zakiah N." .
;
Department of Chemistry
Faculty of Applied Sciences
Universiti Teknologi MARA
40450 Shah Alam
Selangor
Malaysia
;
    "Fadzil, Adibatul Husna" .
;
Department of Chemistry
Faculty of Applied Sciences
Universiti Teknologi MARA
40450 Shah Alam
Selangor
Malaysia
;
    "Yusof, M. Sukeri M." .
;
Department of Chemical Sciences
Faculty of Science and Technology
Universiti Malaysia Terengganu
21030 Kuala Terengganu
Terengganu
Malaysia
;
data_I
_audit_creation_method     SHELXTL
_chemical_name_systematic
;
2-(4-Chlorophenyl)-1-phenyl-1<i>H</i>-benzimidazole
;
_chemical_name_common     ?
_chemical_formula_moiety     'C19 H13 Cl N2'
_chemical_formula_sum     'C19 H13 Cl N2'
_chemical_formula_iupac     'C19 H13 Cl N2'
_chemical_formula_weight     304.76
_chemical_melting_point     423
_symmetry_cell_setting     monoclinic
_symmetry_space_group_name_H-M     'P 21/c'
_symmetry_space_group_name_Hall     '-P 2ybc'
loop_
    _symmetry_equiv_pos_as_xyz
    'x, y, z'
    '-x, y+1/2, -z+1/2'
    '-x, -y, -z'
    'x, -y-1/2, z-1/2'
_cell_length_a     8.29810(10)
_cell_length_b     9.2963(2)
_cell_length_c     20.7796(3)
_cell_angle_alpha     90.00
_cell_angle_beta     112.8150(10)
_cell_angle_gamma     90.00
_cell_volume     1477.56(4)
_cell_formula_units_Z     4
_cell_measurement_reflns_used     ?
_cell_measurement_theta_min     2.13
_cell_measurement_theta_max     32.67
_cell_measurement_temperature     293(2)
_exptl_crystal_description     slab
_exptl_crystal_colour     brown
_exptl_crystal_size_max     0.48
_exptl_crystal_size_mid     0.39
_exptl_crystal_size_min     0.18
_exptl_crystal_density_diffrn     1.370
_exptl_crystal_density_meas     ?
_exptl_crystal_density_method     'not measured'
_exptl_crystal_F_000     632
_exptl_absorpt_coefficient_mu     0.256
_exptl_absorpt_correction_type     multi-scan
_exptl_absorpt_process_details     '(SADABS; Bruker, 2009)'
_exptl_absorpt_correction_T_min     0.8872
_exptl_absorpt_correction_T_max     0.9555
_exptl_special_details     ?
_diffrn_ambient_temperature     293(2)
_diffrn_radiation_type     MoK\a
_diffrn_radiation_wavelength     0.71073
_diffrn_radiation_source     'fine-focus sealed tube'
_diffrn_radiation_monochromator     graphite
_diffrn_measurement_device_type
;
Bruker APEX DUO CCD area-detector
;
_diffrn_measurement_method     '\w scan'
_diffrn_detector_area_resol_mean     83.66
_diffrn_reflns_number     33103
_diffrn_reflns_av_R_equivalents     0.0272
_diffrn_reflns_av_sigmaI/netI     0.0218
_diffrn_reflns_theta_min     2.13
_diffrn_reflns_theta_max     32.67
_diffrn_reflns_theta_full     32.67
_diffrn_measured_fraction_theta_max     0.996
_diffrn_measured_fraction_theta_full     0.996
_diffrn_reflns_limit_h_min     -9
_diffrn_reflns_limit_h_max     12
_diffrn_reflns_limit_k_min     -13
_diffrn_reflns_limit_k_max     14
_diffrn_reflns_limit_l_min     -31
_diffrn_reflns_limit_l_max     31
_diffrn_standards_number     ?
_diffrn_standards_interval_count     ?
_diffrn_standards_interval_time     ?
_diffrn_standards_decay_%     ?
_refine_special_details     ?
_reflns_number_total     5398
_reflns_number_gt     4610
_reflns_threshold_expression     I>2\s(I)
_refine_ls_structure_factor_coef     Fsqd
_refine_ls_matrix_type     full
_refine_ls_R_factor_all     0.0472
_refine_ls_R_factor_gt     0.0388
_refine_ls_wR_factor_gt     0.1005
_refine_ls_wR_factor_ref     0.1063
_refine_ls_goodness_of_fit_ref     1.041
_refine_ls_restrained_S_all     1.041
_refine_ls_number_reflns     5398
_refine_ls_number_parameters     199
_refine_ls_number_restraints     0
_refine_ls_number_constraints     0
_refine_ls_hydrogen_treatment     constr
_refine_ls_weighting_scheme     calc
_refine_ls_weighting_details
         'calc w=1/[\s^2^(Fo^2^)+(0.0532P)^2^+0.4870P] where P=(Fo^2^+2Fc^2^)/3'
_atom_sites_solution_hydrogens     geom
_atom_sites_solution_primary     direct
_atom_sites_solution_secondary     difmap
_refine_ls_shift/su_max     0.001
_refine_ls_shift/su_mean     0.000
_refine_diff_density_max     0.492
_refine_diff_density_min     -0.276
_refine_ls_extinction_method     none
_refine_ls_extinction_coef     ?
loop_
    _atom_type_symbol
    _atom_type_description
    _atom_type_scat_dispersion_real
    _atom_type_scat_dispersion_imag
    _atom_type_scat_source
    'C' 'C' 0.0033 0.0016
                         'International Tables Vol C Tables 4.2.6.8 and 6.1.1.4'
    'H' 'H' 0.0000 0.0000
                         'International Tables Vol C Tables 4.2.6.8 and 6.1.1.4'
    'Cl' 'Cl' 0.1484 0.1585
                         'International Tables Vol C Tables 4.2.6.8 and 6.1.1.4'
    'N' 'N' 0.0061 0.0033
                         'International Tables Vol C Tables 4.2.6.8 and 6.1.1.4'
_computing_data_collection     'APEX2 (Bruker, 2009)'
_computing_cell_refinement     'SAINT (Bruker, 2009)'
_computing_data_reduction     'SAINT (Bruker, 2009)'
_computing_structure_solution     'SHELXTL (Sheldrick, 2008)'
_computing_structure_refinement     'SHELXTL (Sheldrick, 2008)'
_computing_molecular_graphics     'SHELXTL (Sheldrick, 2008)'
_computing_publication_material
;
SHELXTL (Sheldrick, 2008), PARST (Nardelli, 1995) and PLATON
(Spek, 2009)
;
loop_
    _atom_site_type_symbol
    _atom_site_label
    _atom_site_fract_x
    _atom_site_fract_y
    _atom_site_fract_z
    _atom_site_U_iso_or_equiv
    _atom_site_adp_type
    _atom_site_calc_flag
    _atom_site_refinement_flags
    _atom_site_occupancy
    _atom_site_symmetry_multiplicity
    _atom_site_disorder_assembly
    _atom_site_disorder_group
    Cl Cl1 0.72432(4) -0.07747(3) -0.201084(13) 0.02762(8) Uani d . 1 1 . .
    N N1 0.15677(11) 0.13941(9) -0.51877(4) 0.01712(15) Uani d . 1 1 . .
    N N2 0.19862(10) -0.08273(8) -0.55312(4) 0.01549(15) Uani d . 1 1 . .
    C C1 0.49136(12) -0.11517(11) -0.40861(5) 0.01843(17) Uani d . 1 1 . .
    H H1B 0.5057 -0.1695 -0.4436 0.022 Uiso calc R 1 1 . .
    C C2 0.60543(13) -0.13482(11) -0.33949(5) 0.02010(18) Uani d . 1 1 . .
    H H2A 0.6952 -0.2021 -0.3281 0.024 Uiso calc R 1 1 . .
    C C3 0.58327(13) -0.05256(11) -0.28778(5) 0.01930(18) Uani d . 1 1 . .
    C C4 0.45136(13) 0.05008(11) -0.30385(5) 0.01991(18) Uani d . 1 1 . .
    H H4A 0.4393 0.1057 -0.2688 0.024 Uiso calc R 1 1 . .
    C C5 0.33807(13) 0.06833(10) -0.37285(5) 0.01777(17) Uani d . 1 1 . .
    H H5A 0.2494 0.1366 -0.3840 0.021 Uiso calc R 1 1 . .
    C C6 0.35547(12) -0.01485(10) -0.42611(5) 0.01522(16) Uani d . 1 1 . .
    C C7 0.23567(12) 0.01388(10) -0.49847(5) 0.01518(16) Uani d . 1 1 . .
    C C8 0.06201(12) 0.12524(10) -0.59018(5) 0.01704(17) Uani d . 1 1 . .
    C C9 -0.04641(13) 0.22408(11) -0.63856(5) 0.02113(19) Uani d . 1 1 . .
    H H9A -0.0658 0.3155 -0.6248 0.025 Uiso calc R 1 1 . .
    C C10 -0.12370(13) 0.18085(12) -0.70759(6) 0.0235(2) Uani d . 1 1 . .
    H H10A -0.1965 0.2445 -0.7406 0.028 Uiso calc R 1 1 . .
    C C11 -0.09486(14) 0.04291(12) -0.72905(5) 0.0232(2) Uani d . 1 1 . .
    H H11A -0.1474 0.0183 -0.7760 0.028 Uiso calc R 1 1 . .
    C C12 0.00988(13) -0.05700(11) -0.68185(5) 0.02010(18) Uani d . 1 1 . .
    H H12A 0.0277 -0.1488 -0.6956 0.024 Uiso calc R 1 1 . .
    C C13 0.08723(12) -0.01221(10) -0.61242(5) 0.01645(16) Uani d . 1 1 . .
    C C14 0.23702(12) -0.23309(10) -0.55279(5) 0.01539(16) Uani d . 1 1 . .
    C C15 0.33740(12) -0.28012(11) -0.58889(5) 0.01818(17) Uani d . 1 1 . .
    H H15A 0.3838 -0.2146 -0.6109 0.022 Uiso calc R 1 1 . .
    C C16 0.36742(13) -0.42709(11) -0.59159(5) 0.02123(19) Uani d . 1 1 . .
    H H16A 0.4343 -0.4601 -0.6155 0.025 Uiso calc R 1 1 . .
    C C17 0.29783(13) -0.52407(11) -0.55872(6) 0.0221(2) Uani d . 1 1 . .
    H H17A 0.3173 -0.6221 -0.5611 0.027 Uiso calc R 1 1 . .
    C C18 0.19916(14) -0.47574(11) -0.52227(6) 0.0226(2) Uani d . 1 1 . .
    H H18A 0.1546 -0.5413 -0.4996 0.027 Uiso calc R 1 1 . .
    C C19 0.16673(13) -0.32917(11) -0.51960(5) 0.01932(18) Uani d . 1 1 . .
    H H19A 0.0990 -0.2963 -0.4959 0.023 Uiso calc R 1 1 . .
loop_
    _atom_site_aniso_label
    _atom_site_aniso_U_11
    _atom_site_aniso_U_22
    _atom_site_aniso_U_33
    _atom_site_aniso_U_12
    _atom_site_aniso_U_13
    _atom_site_aniso_U_23
    Cl1 0.03461(15) 0.02418(13) 0.01779(12) -0.00362(10) 0.00329(10) 0.00170(8)
    N1 0.0187(3) 0.0134(3) 0.0199(4) 0.0005(3) 0.0082(3) -0.0005(3)
    N2 0.0178(3) 0.0120(3) 0.0166(3) -0.0001(3) 0.0067(3) -0.0015(3)
    C1 0.0184(4) 0.0169(4) 0.0200(4) 0.0007(3) 0.0075(3) -0.0019(3)
    C2 0.0195(4) 0.0176(4) 0.0213(4) 0.0002(3) 0.0060(3) -0.0005(3)
    C3 0.0219(4) 0.0177(4) 0.0170(4) -0.0043(3) 0.0061(3) 0.0005(3)
    C4 0.0244(4) 0.0187(4) 0.0185(4) -0.0033(3) 0.0103(3) -0.0031(3)
    C5 0.0190(4) 0.0155(4) 0.0204(4) -0.0011(3) 0.0094(3) -0.0024(3)
    C6 0.0160(4) 0.0130(4) 0.0176(4) -0.0020(3) 0.0076(3) -0.0013(3)
    C7 0.0162(4) 0.0130(4) 0.0178(4) -0.0010(3) 0.0082(3) -0.0018(3)
    C8 0.0174(4) 0.0149(4) 0.0195(4) -0.0005(3) 0.0080(3) 0.0009(3)
    C9 0.0217(4) 0.0173(4) 0.0248(5) 0.0015(3) 0.0096(4) 0.0044(3)
    C10 0.0218(4) 0.0256(5) 0.0222(5) 0.0014(4) 0.0077(4) 0.0076(4)
    C11 0.0222(4) 0.0286(5) 0.0178(4) -0.0015(4) 0.0066(3) 0.0018(4)
    C12 0.0201(4) 0.0216(4) 0.0186(4) -0.0015(3) 0.0074(3) -0.0017(3)
    C13 0.0162(4) 0.0158(4) 0.0176(4) -0.0012(3) 0.0069(3) 0.0004(3)
    C14 0.0155(4) 0.0129(4) 0.0174(4) -0.0008(3) 0.0060(3) -0.0022(3)
    C15 0.0180(4) 0.0191(4) 0.0184(4) -0.0008(3) 0.0081(3) -0.0032(3)
    C16 0.0185(4) 0.0220(5) 0.0213(4) 0.0025(3) 0.0057(3) -0.0068(3)
    C17 0.0197(4) 0.0149(4) 0.0265(5) 0.0015(3) 0.0031(4) -0.0045(3)
    C18 0.0226(4) 0.0143(4) 0.0304(5) -0.0018(3) 0.0098(4) 0.0005(4)
    C19 0.0199(4) 0.0159(4) 0.0249(5) -0.0010(3) 0.0117(4) -0.0005(3)
_geom_special_details     ?
loop_
    _geom_bond_atom_site_label_1
    _geom_bond_atom_site_label_2
    _geom_bond_site_symmetry_2
    _geom_bond_distance
    _geom_bond_publ_flag
    Cl1 C3 . 1.7418(10) ?
    N1 C7 . 1.3245(12) ?
    N1 C8 . 1.3902(12) ?
    N2 C13 . 1.3853(12) ?
    N2 C7 . 1.3856(12) ?
    N2 C14 . 1.4331(12) ?
    C1 C2 . 1.3921(14) ?
    C1 C6 . 1.3985(13) ?
    C1 H1B . 0.9300 ?
    C2 C3 . 1.3880(14) ?
    C2 H2A . 0.9300 ?
    C3 C4 . 1.3917(15) ?
    C4 C5 . 1.3867(14) ?
    C4 H4A . 0.9300 ?
    C5 C6 . 1.4026(13) ?
    C5 H5A . 0.9300 ?
    C6 C7 . 1.4701(13) ?
    C8 C9 . 1.4011(13) ?
    C8 C13 . 1.4019(13) ?
    C9 C10 . 1.3845(15) ?
    C9 H9A . 0.9300 ?
    C10 C11 . 1.4083(16) ?
    C10 H10A . 0.9300 ?
    C11 C12 . 1.3853(15) ?
    C11 H11A . 0.9300 ?
    C12 C13 . 1.3960(14) ?
    C12 H12A . 0.9300 ?
    C14 C19 . 1.3876(13) ?
    C14 C15 . 1.3900(13) ?
    C15 C16 . 1.3938(14) ?
    C15 H15A . 0.9300 ?
    C16 C17 . 1.3852(16) ?
    C16 H16A . 0.9300 ?
    C17 C18 . 1.3880(15) ?
    C17 H17A . 0.9300 ?
    C18 C19 . 1.3942(14) ?
    C18 H18A . 0.9300 ?
    C19 H19A . 0.9300 ?
loop_
    _geom_angle_atom_site_label_1
    _geom_angle_atom_site_label_2
    _geom_angle_atom_site_label_3
    _geom_angle_site_symmetry_1
    _geom_angle_site_symmetry_3
    _geom_angle
    _geom_angle_publ_flag
    C7 N1 C8 . . 105.16(8) ?
    C13 N2 C7 . . 106.36(8) ?
    C13 N2 C14 . . 122.43(8) ?
    C7 N2 C14 . . 130.55(8) ?
    C2 C1 C6 . . 120.86(9) ?
    C2 C1 H1B . . 119.6 ?
    C6 C1 H1B . . 119.6 ?
    C3 C2 C1 . . 119.03(9) ?
    C3 C2 H2A . . 120.5 ?
    C1 C2 H2A . . 120.5 ?
    C2 C3 C4 . . 121.33(9) ?
    C2 C3 Cl1 . . 119.33(8) ?
    C4 C3 Cl1 . . 119.34(8) ?
    C5 C4 C3 . . 119.13(9) ?
    C5 C4 H4A . . 120.4 ?
    C3 C4 H4A . . 120.4 ?
    C4 C5 C6 . . 120.83(9) ?
    C4 C5 H5A . . 119.6 ?
    C6 C5 H5A . . 119.6 ?
    C1 C6 C5 . . 118.80(9) ?
    C1 C6 C7 . . 122.98(8) ?
    C5 C6 C7 . . 118.11(8) ?
    N1 C7 N2 . . 112.64(8) ?
    N1 C7 C6 . . 122.71(8) ?
    N2 C7 C6 . . 124.59(8) ?
    N1 C8 C9 . . 130.08(9) ?
    N1 C8 C13 . . 110.08(8) ?
    C9 C8 C13 . . 119.84(9) ?
    C10 C9 C8 . . 117.62(10) ?
    C10 C9 H9A . . 121.2 ?
    C8 C9 H9A . . 121.2 ?
    C9 C10 C11 . . 121.67(10) ?
    C9 C10 H10A . . 119.2 ?
    C11 C10 H10A . . 119.2 ?
    C12 C11 C10 . . 121.55(10) ?
    C12 C11 H11A . . 119.2 ?
    C10 C11 H11A . . 119.2 ?
    C11 C12 C13 . . 116.27(10) ?
    C11 C12 H12A . . 121.9 ?
    C13 C12 H12A . . 121.9 ?
    N2 C13 C12 . . 131.22(9) ?
    N2 C13 C8 . . 105.76(8) ?
    C12 C13 C8 . . 123.03(9) ?
    C19 C14 C15 . . 121.41(9) ?
    C19 C14 N2 . . 119.64(8) ?
    C15 C14 N2 . . 118.87(8) ?
    C14 C15 C16 . . 118.94(9) ?
    C14 C15 H15A . . 120.5 ?
    C16 C15 H15A . . 120.5 ?
    C17 C16 C15 . . 120.19(9) ?
    C17 C16 H16A . . 119.9 ?
    C15 C16 H16A . . 119.9 ?
    C16 C17 C18 . . 120.35(9) ?
    C16 C17 H17A . . 119.8 ?
    C18 C17 H17A . . 119.8 ?
    C17 C18 C19 . . 120.12(10) ?
    C17 C18 H18A . . 119.9 ?
    C19 C18 H18A . . 119.9 ?
    C14 C19 C18 . . 118.98(9) ?
    C14 C19 H19A . . 120.5 ?
    C18 C19 H19A . . 120.5 ?
loop_
    _geom_torsion_atom_site_label_1
    _geom_torsion_atom_site_label_2
    _geom_torsion_atom_site_label_3
    _geom_torsion_atom_site_label_4
    _geom_torsion_site_symmetry_1
    _geom_torsion_site_symmetry_2
    _geom_torsion_site_symmetry_3
    _geom_torsion_site_symmetry_4
    _geom_torsion
    _geom_torsion_publ_flag
    C6 C1 C2 C3 . . . . -0.36(15) ?
    C1 C2 C3 C4 . . . . -0.95(15) ?
    C1 C2 C3 Cl1 . . . . 179.49(8) ?
    C2 C3 C4 C5 . . . . 1.21(15) ?
    Cl1 C3 C4 C5 . . . . -179.23(7) ?
    C3 C4 C5 C6 . . . . -0.16(15) ?
    C2 C1 C6 C5 . . . . 1.37(14) ?
    C2 C1 C6 C7 . . . . 177.63(9) ?
    C4 C5 C6 C1 . . . . -1.11(14) ?
    C4 C5 C6 C7 . . . . -177.54(9) ?
    C8 N1 C7 N2 . . . . 0.37(10) ?
    C8 N1 C7 C6 . . . . 177.69(8) ?
    C13 N2 C7 N1 . . . . -0.14(10) ?
    C14 N2 C7 N1 . . . . -170.76(9) ?
    C13 N2 C7 C6 . . . . -177.40(8) ?
    C14 N2 C7 C6 . . . . 11.99(15) ?
    C1 C6 C7 N1 . . . . -152.39(9) ?
    C5 C6 C7 N1 . . . . 23.89(13) ?
    C1 C6 C7 N2 . . . . 24.60(14) ?
    C5 C6 C7 N2 . . . . -159.12(9) ?
    C7 N1 C8 C9 . . . . 179.70(10) ?
    C7 N1 C8 C13 . . . . -0.46(10) ?
    N1 C8 C9 C10 . . . . 179.19(10) ?
    C13 C8 C9 C10 . . . . -0.64(14) ?
    C8 C9 C10 C11 . . . . -0.21(15) ?
    C9 C10 C11 C12 . . . . 1.15(16) ?
    C10 C11 C12 C13 . . . . -1.15(15) ?
    C7 N2 C13 C12 . . . . 179.43(10) ?
    C14 N2 C13 C12 . . . . -9.02(16) ?
    C7 N2 C13 C8 . . . . -0.15(10) ?
    C14 N2 C13 C8 . . . . 171.41(8) ?
    C11 C12 C13 N2 . . . . -179.23(10) ?
    C11 C12 C13 C8 . . . . 0.28(15) ?
    N1 C8 C13 N2 . . . . 0.38(10) ?
    C9 C8 C13 N2 . . . . -179.76(8) ?
    N1 C8 C13 C12 . . . . -179.24(9) ?
    C9 C8 C13 C12 . . . . 0.62(15) ?
    C13 N2 C14 C19 . . . . -107.24(11) ?
    C7 N2 C14 C19 . . . . 62.08(13) ?
    C13 N2 C14 C15 . . . . 69.63(12) ?
    C7 N2 C14 C15 . . . . -121.05(11) ?
    C19 C14 C15 C16 . . . . 0.04(14) ?
    N2 C14 C15 C16 . . . . -176.77(8) ?
    C14 C15 C16 C17 . . . . 0.01(15) ?
    C15 C16 C17 C18 . . . . -0.62(15) ?
    C16 C17 C18 C19 . . . . 1.17(15) ?
    C15 C14 C19 C18 . . . . 0.50(14) ?
    N2 C14 C19 C18 . . . . 177.29(9) ?
    C17 C18 C19 C14 . . . . -1.10(15) ?
_iucr_refine_instructions_details
;
TITL a        P21/c
CELL  0.71073    8.2981    9.2963   20.7796    90.000   112.815    90.000
ZERR  4           0.0001    0.0002    0.0003     0.000     0.001     0.000
LATT   1
SYMM             - X ,    0.50000 + Y ,    0.50000 - Z
SFAC  C H Cl N
UNIT  76 52 4 8
L.S. 20
FMAP 2
PLAN 10
ACTA
BOND $H
CONF
SIZE 0.48 0.39 0.18
WGHT    0.053200    0.487000
FVAR       0.15432
CL1   3    0.724322   -0.077473   -0.201084    11.00000    0.03461    0.02418 =
         0.01779    0.00170    0.00329   -0.00362
N1    4    0.156771    0.139408   -0.518767    11.00000    0.01870    0.01338 =
         0.01989   -0.00055    0.00816    0.00045
N2    4    0.198617   -0.082733   -0.553121    11.00000    0.01782    0.01200 =
         0.01664   -0.00155    0.00668   -0.00013
C1    1    0.491363   -0.115174   -0.408610    11.00000    0.01837    0.01693 =
         0.02000   -0.00192    0.00745    0.00067
AFIX  43
H1B   2    0.505716   -0.169471   -0.443604    11.00000   -1.20000
AFIX   0
C2    1    0.605433   -0.134824   -0.339490    11.00000    0.01954    0.01764 =
         0.02133   -0.00047    0.00597    0.00022
AFIX  43
H2A   2    0.695175   -0.202083   -0.328127    11.00000   -1.20000
AFIX   0
C3    1    0.583265   -0.052563   -0.287781    11.00000    0.02189    0.01767 =
         0.01700    0.00046    0.00606   -0.00430
C4    1    0.451358    0.050084   -0.303853    11.00000    0.02436    0.01873 =
         0.01848   -0.00306    0.01031   -0.00329
AFIX  43
H4A   2    0.439347    0.105715   -0.268780    11.00000   -1.20000
AFIX   0
C5    1    0.338067    0.068325   -0.372850    11.00000    0.01901    0.01552 =
         0.02038   -0.00237    0.00939   -0.00107
AFIX  43
H5A   2    0.249438    0.136559   -0.383951    11.00000   -1.20000
AFIX   0
C6    1    0.355468   -0.014847   -0.426109    11.00000    0.01600    0.01297 =
         0.01764   -0.00129    0.00756   -0.00199
C7    1    0.235669    0.013876   -0.498472    11.00000    0.01622    0.01296 =
         0.01780   -0.00180    0.00819   -0.00103
C8    1    0.062008    0.125243   -0.590175    11.00000    0.01744    0.01491 =
         0.01953    0.00088    0.00800   -0.00055
C9    1   -0.046414    0.224084   -0.638558    11.00000    0.02173    0.01731 =
         0.02482    0.00436    0.00955    0.00146
AFIX  43
H9A   2   -0.065773    0.315468   -0.624797    11.00000   -1.20000
AFIX   0
C10   1   -0.123705    0.180850   -0.707587    11.00000    0.02183    0.02560 =
         0.02216    0.00758    0.00766    0.00141
AFIX  43
H10A  2   -0.196521    0.244516   -0.740619    11.00000   -1.20000
AFIX   0
C11   1   -0.094859    0.042910   -0.729053    11.00000    0.02220    0.02857 =
         0.01777    0.00177    0.00659   -0.00149
AFIX  43
H11A  2   -0.147363    0.018317   -0.776022    11.00000   -1.20000
AFIX   0
C12   1    0.009882   -0.057004   -0.681851    11.00000    0.02006    0.02158 =
         0.01859   -0.00174    0.00742   -0.00152
AFIX  43
H12A  2    0.027674   -0.148791   -0.695647    11.00000   -1.20000
AFIX   0
C13   1    0.087232   -0.012214   -0.612417    11.00000    0.01621    0.01580 =
         0.01765    0.00037    0.00690   -0.00116
C14   1    0.237015   -0.233094   -0.552794    11.00000    0.01555    0.01287 =
         0.01740   -0.00220    0.00601   -0.00085
C15   1    0.337403   -0.280120   -0.588888    11.00000    0.01800    0.01909 =
         0.01841   -0.00316    0.00811   -0.00081
AFIX  43
H15A  2    0.383802   -0.214567   -0.610880    11.00000   -1.20000
AFIX   0
C16   1    0.367415   -0.427092   -0.591595    11.00000    0.01845    0.02203 =
         0.02133   -0.00678    0.00568    0.00250
AFIX  43
H16A  2    0.434349   -0.460142   -0.615544    11.00000   -1.20000
AFIX   0
C17   1    0.297832   -0.524065   -0.558716    11.00000    0.01971    0.01492 =
         0.02647   -0.00447    0.00313    0.00149
AFIX  43
H17A  2    0.317333   -0.622076   -0.561073    11.00000   -1.20000
AFIX   0
C18   1    0.199159   -0.475741   -0.522273    11.00000    0.02264    0.01429 =
         0.03036    0.00053    0.00984   -0.00184
AFIX  43
H18A  2    0.154592   -0.541257   -0.499597    11.00000   -1.20000
AFIX   0
C19   1    0.166734   -0.329165   -0.519601    11.00000    0.01993    0.01591 =
         0.02488   -0.00051    0.01171   -0.00098
AFIX  43
H19A  2    0.099046   -0.296288   -0.495936    11.00000   -1.20000
HKLF 4 1  1.0000  0.0000  0.0000  0.0000 -1.0000  0.0000 -1.0000  0.0000 -1.0000
REM  a        P21/c
REM R1 =  0.0388 for   4610 Fo > 4sig(Fo)  and  0.0472 for all   5398 data
REM    199 parameters refined using      0 restraints
END
WGHT      0.0558      0.4701
REM Highest difference peak  0.492,  deepest hole -0.276,  1-sigma level  0.058
Q1    1   0.2064 -0.2746 -0.5358  11.00000  0.05    0.49
Q2    1   0.5875 -0.0953 -0.3157  11.00000  0.05    0.45
Q3    1   0.3443  0.0219 -0.4001  11.00000  0.05    0.44
Q4    1   0.2988 -0.2533 -0.5658  11.00000  0.05    0.42
Q5    1   0.2938 -0.0077 -0.4600  11.00000  0.05    0.41
Q6    1   0.1945 -0.3968 -0.5151  11.00000  0.05    0.41
Q7    1   0.0480 -0.0315 -0.6471  11.00000  0.05    0.41
Q8    1   0.0137  0.1806 -0.6165  11.00000  0.05    0.40
Q9    1   0.0691  0.0605 -0.6070  11.00000  0.05    0.40
Q10   1   0.1918  0.0800 -0.5070  11.00000  0.05    0.39
;
