# Supplementary material for: 2-(4-Chloro­phen­yl)-1-phenyl-1H-benz­imidazole
Source: Acta Crystallogr Sect E Struct Rep Online. 2012 Feb 24;68(Pt 3):o799. doi: 10.1107/S1600536812006678 (PMC3297866; doi:10.1107/S1600536812006678)
Supplement: Supplementary file 2 [file e-68-0o799-Isup2.hkl]

# 
# h,k,l, Fc-squared, Fo-squared, sigma(Fo-squared) and status flag 
# 
data_I
_shelx_title ' a        P21/c' 
_shelx_refln_list_code          4 
_shelx_F_calc_maximum      206.58 
_exptl_crystal_F_000       632.00 
_reflns_d_resolution_high  0.6583 
 
loop_ 
 _symmetry_equiv_pos_as_xyz 
 'x, y, z' 
 '-x, y+1/2, -z+1/2' 
 '-x, -y, -z' 
 'x, -y-1/2, z-1/2' 
 
_cell_length_a     8.2981 
_cell_length_b     9.2963 
_cell_length_c    20.7796 
_cell_angle_alpha  90.000 
_cell_angle_beta  112.815 
_cell_angle_gamma  90.000 
 
_shelx_F_squared_multiplier     1.000 
 
loop_ 
 _refln_index_h 
 _refln_index_k 
 _refln_index_l 
 _refln_F_squared_calc 
 _refln_F_squared_meas 
 _refln_F_squared_sigma 
 _refln_observed_status 
   1   0   0      158.10      171.52      2.00 o 
   2   0   0     4391.82     4368.54     38.77 o 
   3   0   0      200.13      204.49      2.52 o 
   4   0   0        1.97        0.92      0.36 o 
   5   0   0       54.70       46.83      2.28 o 
   6   0   0        9.11        7.20      1.45 o 
   7   0   0       49.80       56.66      3.67 o 
   8   0   0        4.76        8.18      2.82 o 
   9   0   0       40.93       38.76      4.42 o 
  10   0   0        3.26        4.00      2.81 o 
  11   0   0       30.76       34.15      4.84 o 
   1   1   0      619.23      613.87      4.01 o 
   2   1   0     2452.91     2520.83     14.41 o 
   3   1   0      120.03      100.36      1.10 o 
   4   1   0       10.17        5.75      0.39 o 
   5   1   0      116.24      118.56      1.71 o 
   6   1   0      348.26      366.97      5.55 o 
   7   1   0       50.98       52.95      2.87 o 
   8   1   0      298.46      299.77      8.31 o 
   9   1   0       59.60       53.12      3.58 o 
  10   1   0       70.32       67.81      4.16 o 
  11   1   0        4.22        6.90      2.39 o 
   0   2   0    19035.40    17938.45    229.10 o 
   1   2   0     1284.63     1355.86     10.50 o 
   2   2   0      683.08      663.09      4.12 o 
   3   2   0      338.99      374.46      2.86 o 
   4   2   0      126.63       99.61      1.25 o 
   5   2   0       28.30       28.89      0.86 o 
   6   2   0      142.44      143.51      2.99 o 
   7   2   0        0.50       -0.94      0.94 o 
   8   2   0        5.93        4.15      1.49 o 
   9   2   0       22.66       22.40      2.57 o 
  10   2   0      168.95      166.04      5.71 o 
  11   2   0      273.58      268.15      7.62 o 
   1   3   0     8002.99     8074.65     56.58 o 
   2   3   0     1661.71     1777.59     10.67 o 
   3   3   0      278.46      228.71      1.88 o 
   4   3   0      848.10      870.04      6.08 o 
   5   3   0      850.91      862.32      6.30 o 
   6   3   0      573.57      572.04      7.76 o 
   7   3   0        9.28       11.55      1.84 o 
   8   3   0      399.74      401.70      9.84 o 
   9   3   0       25.36       24.73      2.65 o 
  10   3   0       12.95       12.32      2.97 o 
  11   3   0      195.88      197.79      7.53 o 
   0   4   0      189.92      267.03      3.16 o 
   1   4   0      145.92      154.25      1.35 o 
   2   4   0      271.62      358.49      2.79 o 
   3   4   0      550.48      656.34      4.81 o 
   4   4   0        7.70       23.70      0.76 o 
   5   4   0        0.02        0.78      0.67 o 
   6   4   0      120.11      109.39      2.91 o 
   7   4   0      196.75      190.03      7.45 o 
   8   4   0       13.95       15.50      2.20 o 
   9   4   0      616.48      612.38     18.67 o 
  10   4   0        9.33       12.72      2.45 o 
  11   4   0        2.53        2.11      2.17 o 
   1   5   0       50.87       77.99      1.14 o 
   2   5   0     1021.46     1056.26      6.98 o 
   3   5   0      629.72      578.30      4.78 o 
   4   5   0        0.30       -0.19      0.46 o 
   5   5   0      123.96       98.46      2.52 o 
   6   5   0     1545.58     1427.45     22.53 o 
   7   5   0        4.35        2.77      1.36 o 
   8   5   0      126.15      125.56      4.60 o 
   9   5   0        4.72        2.27      2.12 o 
  10   5   0        1.59        4.73      2.00 o 
   0   6   0      654.15      598.02      6.10 o 
   1   6   0      528.84      556.20      4.05 o 
   2   6   0      244.97      256.87      2.54 o 
   3   6   0      822.09      756.61      6.51 o 
   4   6   0     1009.56      910.13      8.03 o 
   5   6   0        2.70        0.89      0.60 o 
   6   6   0       29.19       37.95      2.27 o 
   7   6   0       12.58       12.41      1.90 o 
   8   6   0        5.81        3.44      2.00 o 
   9   6   0        5.31        9.10      2.20 o 
  10   6   0        0.02        1.20      1.95 o 
   1   7   0       85.50       79.07      1.64 o 
   2   7   0      703.48      702.71      6.23 o 
   3   7   0      218.75      237.46      3.12 o 
   4   7   0       91.89       77.73      2.06 o 
   5   7   0      200.25      195.12      3.64 o 
   6   7   0        3.21        2.91      1.27 o 
   7   7   0       35.51       29.11      2.73 o 
   8   7   0        6.18        7.84      2.24 o 
   9   7   0        2.14        1.52      2.25 o 
  10   7   0       61.04       55.71      4.90 o 
   0   8   0      126.36      122.19      3.36 o 
   1   8   0       38.92       30.60      1.50 o 
   2   8   0       65.51       54.98      2.18 o 
   3   8   0      108.56      100.58      3.73 o 
   4   8   0        0.97        3.66      1.25 o 
   5   8   0        1.36        1.39      1.41 o 
   6   8   0       24.94       23.82      2.45 o 
   7   8   0      461.89      476.59     10.00 o 
   8   8   0        0.58        1.30      2.25 o 
   9   8   0       36.48       31.49      3.93 o 
   1   9   0       14.56       18.42      1.72 o 
   2   9   0       52.00       59.23      3.33 o 
   3   9   0      286.15      302.14     11.03 o 
   4   9   0      283.09      293.94      6.62 o 
   5   9   0      109.68      121.98      3.95 o 
   6   9   0       49.42       44.11      4.89 o 
   7   9   0       32.15       28.77      4.54 o 
   8   9   0       33.72       35.69      7.56 o 
   0  10   0       56.76       59.13      5.04 o 
   1  10   0        2.21        1.02      2.12 o 
   2  10   0      102.31      102.32      5.64 o 
   3  10   0        0.30        2.10      1.85 o 
   4  10   0       29.51       34.41      3.27 o 
   5  10   0       95.94       88.78      6.72 o 
   6  10   0        0.72        3.71      2.31 o 
   7  10   0      165.38      160.39      6.85 o 
   8  10   0        6.26        9.46      2.95 o 
   1  11   0       80.68       81.82      3.96 o 
   2  11   0       89.75       86.22      4.06 o 
   3  11   0        4.81        2.62      2.09 o 
   4  11   0       42.44       41.00      3.56 o 
   5  11   0        4.02        5.40      1.99 o 
   6  11   0       47.26       55.62      8.19 o 
   7  11   0        0.62        2.10      5.04 o 
   0  12   0       30.92       39.89      6.72 o 
   1  12   0        5.91        3.14      2.15 o 
   2  12   0      692.71      726.08     30.30 o 
   3  12   0        0.62        1.26      2.15 o 
   4  12   0       24.19       24.63      4.49 o 
   5  12   0        0.07       -3.99      3.99 o 
   6  12   0        0.23       -2.81      2.81 o 
   1  13   0      155.06      136.82      7.27 o 
   2  13   0       20.34       30.49      3.45 o 
   3  13   0      175.47      182.03      8.00 o 
   4  13   0      136.31      142.49      7.16 o 
   0  14   0      212.35      212.90     13.02 o 
   1  14   0        2.64       10.08      3.56 o 
 -11   1   1       32.41       31.35      3.14 o 
 -10   1   1        0.30        0.35      1.45 o 
  -9   1   1      270.66      267.51      7.88 o 
  -8   1   1      445.21      431.59      7.71 o 
  -7   1   1       44.93       45.19      2.32 o 
  -6   1   1        3.43        7.90      0.77 o 
  -5   1   1      538.27      556.91      5.61 o 
  -4   1   1      127.99      122.98      1.37 o 
  -3   1   1      292.92      268.26      2.00 o 
  -2   1   1     1791.35     1896.20     11.59 o 
  -1   1   1       16.49        8.92      0.56 o 
   0   1   1     6663.27     6674.78     40.66 o 
   1   1   1     1251.39     1346.75      7.96 o 
   2   1   1     1564.06     1691.23      9.35 o 
   3   1   1     2206.44     2226.79     12.58 o 
   4   1   1       23.35       19.21      0.73 o 
   5   1   1     1260.56     1311.72      8.76 o 
   6   1   1       14.44       18.69      1.31 o 
   7   1   1      948.23      929.73     12.05 o 
   8   1   1      943.53      925.58     13.46 o 
   9   1   1        0.01        2.49      2.18 o 
  10   1   1      103.65      106.37      4.95 o 
  11   1   1        6.10        3.25      2.15 o 
 -11   2   1      177.30      162.73      7.07 o 
 -10   2   1        0.02        2.06      1.64 o 
  -9   2   1      258.22      250.53      6.46 o 
  -8   2   1      190.10      189.90      8.03 o 
  -7   2   1      152.08      162.64      4.12 o 
  -6   2   1      120.39      119.98      2.11 o 
  -5   2   1     1873.76     1949.82     11.73 o 
  -4   2   1      253.76      311.73      2.59 o 
  -3   2   1     1697.46     1797.01     10.80 o 
  -2   2   1      400.11      364.23      2.59 o 
  -1   2   1      193.60      231.17      1.91 o 
   0   2   1     8279.07     8418.05     51.89 o 
   1   2   1     1737.54     1913.23     11.87 o 
   2   2   1      539.90      538.99      3.67 o 
   3   2   1      902.64      972.07      5.67 o 
   4   2   1        2.87        1.59      0.32 o 
   5   2   1        1.90        1.70      0.48 o 
   6   2   1      804.47      824.32      9.24 o 
   7   2   1        3.71        2.43      1.23 o 
   8   2   1       21.69       25.59      2.51 o 
   9   2   1      452.28      447.99      9.40 o 
  10   2   1       26.58       23.58      2.98 o 
  11   2   1       97.79      100.70      5.47 o 
 -11   3   1       40.32       36.72      3.44 o 
 -10   3   1      147.19      146.58      5.33 o 
  -9   3   1      162.38      161.09      5.22 o 
  -8   3   1        0.48        0.69      1.36 o 
  -7   3   1       40.22       41.50      2.26 o 
  -6   3   1       23.64       30.07      1.54 o 
  -5   3   1        0.28        0.28      0.37 o 
  -4   3   1      151.16      184.89      1.82 o 
  -3   3   1      396.41      442.30      3.08 o 
  -2   3   1      569.26      650.21      4.50 o 
  -1   3   1       41.18       37.64      0.64 o 
   0   3   1      238.06      235.98      1.88 o 
   1   3   1       69.18       80.71      0.93 o 
   2   3   1      304.30      324.96      2.45 o 
   3   3   1      143.36      187.62      1.68 o 
   4   3   1       53.73       65.15      1.11 o 
   5   3   1        8.87        9.17      0.61 o 
   6   3   1       92.92       87.61      2.49 o 
   7   3   1       68.57       68.81      3.11 o 
   8   3   1       66.66       68.35      4.06 o 
   9   3   1      170.17      162.97      6.36 o 
  10   3   1        4.73        6.74      2.20 o 
  11   3   1       52.59       47.92      4.05 o 
 -11   4   1        9.28       11.57      2.59 o 
 -10   4   1      127.82      132.67      5.16 o 
  -9   4   1       88.51       93.61      4.40 o 
  -8   4   1       25.44       28.57      2.54 o 
  -7   4   1        2.40        2.96      1.28 o 
  -6   4   1      242.14      226.33      4.24 o 
  -5   4   1       27.74       29.61      1.17 o 
  -4   4   1       81.95       74.57      1.12 o 
  -3   4   1      457.53      467.60      3.78 o 
  -2   4   1     3118.41     3320.87     18.82 o 
  -1   4   1     1951.02     2132.83     12.10 o 
   0   4   1       58.17       40.06      0.78 o 
   1   4   1       14.58       10.76      0.40 o 
   2   4   1      222.96      199.07      1.98 o 
   3   4   1       23.38       30.90      0.84 o 
   4   4   1      168.93      147.12      1.82 o 
   5   4   1      355.93      346.50      4.67 o 
   6   4   1     1163.75     1212.03     15.30 o 
   7   4   1      188.70      194.01      5.25 o 
   8   4   1      188.48      197.92      7.94 o 
   9   4   1      458.78      450.83      9.66 o 
  10   4   1        9.62        8.54      2.30 o 
 -10   5   1      120.48      119.54     10.22 o 
  -9   5   1       49.57       43.29      8.47 o 
  -8   5   1      841.48      854.26     18.55 o 
  -7   5   1       10.67       10.38      2.12 o 
  -6   5   1      920.89      899.20     13.09 o 
  -5   5   1       15.47       14.56      1.23 o 
  -4   5   1      215.90      248.74      2.65 o 
  -3   5   1       83.72      115.29      1.59 o 
  -2   5   1        0.71        1.26      0.22 o 
  -1   5   1     1496.57     1578.35      9.36 o 
   0   5   1      175.84      194.75      1.87 o 
   1   5   1     1536.89     1560.02      8.26 o 
   2   5   1       14.08        9.94      0.59 o 
   3   5   1      993.65     1021.38      7.12 o 
   4   5   1      107.56      108.71      1.93 o 
   5   5   1      151.55      148.57      3.17 o 
   6   5   1      271.18      273.70      5.60 o 
   7   5   1        1.14        0.40      1.19 o 
   8   5   1        9.80        8.23      2.73 o 
   9   5   1        9.90       14.29      2.45 o 
  10   5   1       45.28       46.58      3.86 o 
 -10   6   1       12.90       13.72      3.59 o 
  -9   6   1        2.59        4.92      1.72 o 
  -8   6   1      234.18      224.55      6.21 o 
  -7   6   1       37.95       36.77      2.59 o 
  -6   6   1       36.17       27.69      1.96 o 
  -5   6   1      134.10      154.93      3.24 o 
  -4   6   1      619.47      576.62      5.66 o 
  -3   6   1       35.93       40.00      1.27 o 
  -2   6   1      925.96      989.44      6.52 o 
  -1   6   1        5.12        3.00      0.44 o 
   0   6   1        8.00        3.84      0.50 o 
   1   6   1      245.79      256.45      2.34 o 
   2   6   1        6.58        7.31      0.64 o 
   3   6   1      146.94      157.92      2.34 o 
   4   6   1        2.38        2.84      0.69 o 
   5   6   1        1.20        1.58      0.67 o 
   6   6   1       43.77       45.42      2.50 o 
   7   6   1        5.57        5.07      1.55 o 
   8   6   1      106.57      111.22      4.67 o 
   9   6   1        0.17        2.36      1.87 o 
  10   6   1       24.88       21.97      3.19 o 
 -10   7   1       94.08       83.60      5.74 o 
  -9   7   1       54.31       55.74      4.61 o 
  -8   7   1      570.00      580.54     13.05 o 
  -7   7   1       79.52       87.33      5.21 o 
  -6   7   1      301.98      274.11      5.40 o 
  -5   7   1        1.65        0.21      0.83 o 
  -4   7   1      236.46      199.62      3.23 o 
  -3   7   1      804.42      806.26      7.06 o 
  -2   7   1       27.80       27.27      1.45 o 
  -1   7   1       65.67       67.71      1.39 o 
   0   7   1      327.19      322.77      3.16 o 
   1   7   1      457.46      448.05      4.62 o 
   2   7   1       22.17       23.86      1.07 o 
   3   7   1     1874.97     1854.49     13.96 o 
   4   7   1      157.31      159.87      3.08 o 
   5   7   1      527.67      546.54      7.24 o 
   6   7   1       95.27       90.41      3.28 o 
   7   7   1        3.69        3.36      1.68 o 
   8   7   1        8.75        8.25      2.08 o 
   9   7   1       43.65       51.98      3.91 o 
  -9   8   1       37.55       34.64      4.08 o 
  -8   8   1       30.64       37.24      3.93 o 
  -7   8   1        8.77       13.23      2.70 o 
  -6   8   1       84.49       93.94      4.00 o 
  -5   8   1      655.61      626.75      8.83 o 
  -4   8   1     2056.92     1914.56     18.54 o 
  -3   8   1      749.29      672.67      8.06 o 
  -2   8   1      830.08      772.05      8.82 o 
  -1   8   1      363.74      308.55      4.27 o 
   0   8   1      193.98      205.76      3.31 o 
   1   8   1      248.91      227.40      3.53 o 
   2   8   1      295.41      261.82      4.55 o 
   3   8   1        0.33        0.33      1.17 o 
   4   8   1       64.86       58.14      3.10 o 
   5   8   1        0.85        0.98      1.04 o 
   6   8   1       68.99       61.58      3.88 o 
   7   8   1       51.76       52.64      4.12 o 
   8   8   1       31.45       29.71      3.66 o 
   9   8   1       26.42       27.55      5.28 o 
  -9   9   1       80.62       78.70      7.05 o 
  -8   9   1      227.18      235.42     15.54 o 
  -7   9   1       22.72       23.52      4.00 o 
  -6   9   1       12.80       13.90      2.56 o 
  -5   9   1        9.21        5.00      1.48 o 
  -4   9   1       84.23       94.78      4.23 o 
  -3   9   1      246.37      229.26      5.86 o 
  -2   9   1      146.07      125.66      3.82 o 
  -1   9   1       53.53       49.25      2.34 o 
   0   9   1      377.42      338.18      5.56 o 
   1   9   1       28.68       15.77      1.68 o 
   2   9   1       69.35       59.83      4.22 o 
   3   9   1        0.02        1.91      1.76 o 
   4   9   1        6.18        3.22      1.49 o 
   5   9   1       14.64       19.70      2.36 o 
   6   9   1       91.55       91.33      6.83 o 
   7   9   1      211.85      198.20      9.02 o 
   8   9   1       31.02       32.49      4.84 o 
  -8  10   1       20.06       14.96      3.04 o 
  -7  10   1      187.74      186.16      7.18 o 
  -6  10   1      183.98      201.02      8.44 o 
  -5  10   1      296.20      273.08      7.18 o 
  -4  10   1      306.53      288.36      8.24 o 
  -3  10   1       49.40       47.11      5.13 o 
  -2  10   1      939.38      932.37     14.51 o 
  -1  10   1       38.03       38.16      2.88 o 
   0  10   1       16.12       16.61      1.80 o 
   1  10   1        4.72        8.89      1.53 o 
   2  10   1      100.56      106.76      4.06 o 
   3  10   1       78.80       67.32      4.64 o 
   4  10   1        2.17        2.83      2.60 o 
   5  10   1       35.46       34.04      2.78 o 
   6  10   1       46.06       51.67      5.64 o 
   7  10   1      186.32      173.09      7.19 o 
   8  10   1       48.75       51.06      5.94 o 
  -7  11   1      137.67      157.88      8.76 o 
  -6  11   1       64.72       65.92      6.38 o 
  -5  11   1      145.22      151.34      7.66 o 
  -4  11   1       96.95       89.77      6.12 o 
  -3  11   1      116.53      121.90     13.69 o 
  -2  11   1       61.69       58.07      3.56 o 
  -1  11   1       97.14      101.76      5.07 o 
   0  11   1      105.80      109.54      5.32 o 
   1  11   1        0.85       -2.28      2.28 o 
   2  11   1        2.53        1.10      1.69 o 
   3  11   1       20.72       19.86      2.78 o 
   4  11   1       41.17       41.33      5.59 o 
   5  11   1       29.19       33.71      3.17 o 
   6  11   1       10.70       15.75      4.16 o 
   7  11   1       10.29       11.82      3.10 o 
  -6  12   1      191.06      187.41     13.86 o 
  -5  12   1      309.29      326.98     18.27 o 
  -4  12   1       34.88       37.05      4.08 o 
  -3  12   1      364.05      378.44     12.84 o 
  -2  12   1      227.51      224.45     12.61 o 
  -1  12   1        2.81        2.80      2.15 o 
   0  12   1       16.05       16.83      4.83 o 
   1  12   1       18.04       15.01      2.58 o 
   2  12   1       61.57       55.76      4.67 o 
   3  12   1       59.34       63.26      4.54 o 
   4  12   1       98.25       98.87      5.34 o 
   5  12   1      162.06      163.93     15.54 o 
  -4  13   1        4.28        5.82      2.47 o 
  -3  13   1       31.98       36.49      3.95 o 
  -2  13   1      174.27      186.23      7.77 o 
  -1  13   1        7.49        9.09      2.64 o 
   0  13   1       26.62       26.94      5.25 o 
   1  13   1      257.70      275.07     10.38 o 
   2  13   1       30.25       19.44      3.53 o 
   3  13   1      126.89      147.16      7.11 o 
   4  13   1        2.16        0.33      2.28 o 
  -1  14   1       61.69       70.40      6.21 o 
   0  14   1        0.20        1.15      3.15 o 
   1  14   1       50.23       36.08      4.72 o 
 -11   0   2       55.35       70.13      9.66 o 
 -10   0   2       74.45       73.06      9.24 o 
  -9   0   2      223.92      211.02     22.05 o 
  -8   0   2       44.36       44.50      3.40 o 
  -7   0   2     1093.60     1105.57     18.18 o 
  -6   0   2       64.18       73.62      1.97 o 
  -5   0   2     1738.53     1699.14     14.89 o 
  -4   0   2      140.37      167.61      2.20 o 
  -3   0   2     5877.64     5883.09     49.28 o 
  -2   0   2     8040.85     8554.91     71.92 o 
  -1   0   2      464.48      439.39      5.04 o 
   0   0   2     1609.39     1634.22     21.83 o 
   1   0   2     2887.82     3065.96     23.98 o 
   2   0   2     4009.01     4340.25     32.15 o 
   3   0   2      479.58      533.05      5.06 o 
   4   0   2      546.29      522.32      5.25 o 
   5   0   2      276.09      328.34      4.47 o 
   6   0   2     3293.51     3326.38     42.85 o 
   7   0   2     1508.89     1509.36     25.19 o 
   8   0   2       82.59       80.85      5.78 o 
   9   0   2      203.30      192.85      8.30 o 
  10   0   2       62.64       58.91      5.78 o 
  11   0   2       27.81       28.03      4.72 o 
 -11   1   2       52.37       54.63      3.91 o 
 -10   1   2       59.68       62.91      3.87 o 
  -9   1   2      144.48      136.20      4.58 o 
  -8   1   2        3.90        4.29      1.26 o 
  -7   1   2        0.02       -0.28      0.58 o 
  -6   1   2      136.92      166.87      2.34 o 
  -5   1   2      375.34      389.20      3.10 o 
  -4   1   2       12.35       22.17      0.58 o 
  -3   1   2      175.69      182.90      1.43 o 
  -2   1   2    14507.59    14649.74    123.95 o 
  -1   1   2      365.36      347.64      2.43 o 
   0   1   2       31.75       31.63      0.40 o 
   1   1   2     5257.66     5350.63     30.65 o 
   2   1   2      369.58      383.18      2.55 o 
   3   1   2     1875.40     2004.66     11.05 o 
   4   1   2      285.24      312.69      2.65 o 
   5   1   2       39.26       33.83      0.98 o 
   6   1   2        4.02        5.90      1.02 o 
   7   1   2       12.45       11.75      1.56 o 
   8   1   2        6.48        7.54      1.70 o 
   9   1   2      186.15      175.49      5.70 o 
  10   1   2        0.54        1.03      1.87 o 
  11   1   2       75.98       78.23      4.92 o 
 -11   2   2      186.38      198.37      6.39 o 
 -10   2   2       21.07       21.58      2.67 o 
  -9   2   2      188.10      199.62      5.61 o 
  -8   2   2       84.73       83.39      3.28 o 
  -7   2   2      406.30      388.49      5.78 o 
  -6   2   2        2.45        1.83      0.54 o 
  -5   2   2        0.28        2.58      0.44 o 
  -4   2   2       32.57       31.99      0.70 o 
  -3   2   2     1403.63     1441.75      8.98 o 
  -2   2   2     7510.88     8016.81     49.00 o 
  -1   2   2      895.38      926.21      6.25 o 
   0   2   2      399.85      442.52      2.89 o 
   1   2   2      144.99      154.59      1.26 o 
   2   2   2      624.34      672.40      4.22 o 
   3   2   2      442.70      498.90      3.24 o 
   4   2   2       58.77       51.35      0.96 o 
   5   2   2      456.50      472.06      3.87 o 
   6   2   2      307.57      302.45      4.66 o 
   7   2   2      335.17      329.66      6.72 o 
   8   2   2       44.08       45.13      3.15 o 
   9   2   2       55.21       47.10      3.53 o 
  10   2   2        3.06        2.43      2.12 o 
  11   2   2       22.84       22.21      3.06 o 
 -11   3   2      338.96      347.33      8.65 o 
 -10   3   2      115.15      118.56      4.76 o 
  -9   3   2       11.50       12.44      2.08 o 
  -8   3   2       65.22       74.92      5.45 o 
  -7   3   2       63.72       58.21      2.55 o 
  -6   3   2       17.87        9.67      0.90 o 
  -5   3   2      357.45      349.45      2.98 o 
  -4   3   2        2.51       10.95      0.50 o 
  -3   3   2       69.07       91.14      1.45 o 
  -2   3   2     3255.97     3362.19     19.61 o 
  -1   3   2     3473.18     3536.93     20.68 o 
   0   3   2     1804.26     1834.08     10.73 o 
   1   3   2      212.23      212.86      1.76 o 
   2   3   2      285.34      347.85      2.43 o 
   3   3   2     1014.67     1018.29      6.29 o 
   4   3   2      653.09      702.68      4.70 o 
   5   3   2      120.63      103.92      2.03 o 
   6   3   2       75.88       81.79      3.09 o 
   7   3   2       96.15       94.54      4.55 o 
   8   3   2      108.81      112.33      5.70 o 
   9   3   2       28.89       26.72      2.90 o 
  10   3   2       37.08       39.65      3.61 o 
 -11   4   2        4.93        4.60      2.12 o 
 -10   4   2        7.73        9.80      2.21 o 
  -9   4   2      133.73      134.10      4.74 o 
  -8   4   2      291.80      275.27      5.93 o 
  -7   4   2        0.04        0.33      1.00 o 
  -6   4   2       38.08       37.45      1.80 o 
  -5   4   2       18.69       22.90      0.92 o 
  -4   4   2      191.23      189.84      1.98 o 
  -3   4   2     3409.60     3685.88     23.19 o 
  -2   4   2     1594.88     1863.18     10.74 o 
  -1   4   2      893.90      967.81      6.10 o 
   0   4   2      339.44      354.37      2.69 o 
   1   4   2       77.26       97.67      1.09 o 
   2   4   2     1734.58     1804.10     10.75 o 
   3   4   2        0.40        1.10      0.44 o 
   4   4   2      485.46      496.46      3.99 o 
   5   4   2       29.50       29.23      1.51 o 
   6   4   2     1180.92     1179.15     13.24 o 
   7   4   2       61.54       56.38      4.85 o 
   8   4   2        0.84        2.53      1.66 o 
   9   4   2       13.39       10.94      2.33 o 
  10   4   2        8.29        2.77      2.00 o 
 -11   5   2        0.63       -1.18      1.87 o 
 -10   5   2        0.49        1.95      1.94 o 
  -9   5   2       26.31       25.21      2.76 o 
  -8   5   2       80.45       86.65      4.24 o 
  -7   5   2       14.32       17.50      1.85 o 
  -6   5   2        1.80        0.84      0.91 o 
  -5   5   2       30.81       29.39      1.69 o 
  -4   5   2       70.63       67.08      1.29 o 
  -3   5   2        0.03        0.16      0.36 o 
  -2   5   2      335.13      333.26      2.50 o 
  -1   5   2      700.85      807.77      5.41 o 
   0   5   2     4040.83     4464.35     24.23 o 
   1   5   2     2419.51     2576.30     13.68 o 
   2   5   2       14.15       20.29      0.69 o 
   3   5   2      228.20      220.83      2.39 o 
   4   5   2      179.91      178.96      2.76 o 
   5   5   2       46.42       45.76      1.53 o 
   6   5   2       53.36       66.98      3.13 o 
   7   5   2       28.76       26.34      2.34 o 
   8   5   2       10.63       15.04      2.28 o 
   9   5   2        0.09       -1.56      1.56 o 
  10   5   2        0.02       -1.48      1.84 o 
 -10   6   2        6.04        4.76      2.08 o 
  -9   6   2        8.01        7.17      2.06 o 
  -8   6   2      130.56      122.01      4.50 o 
  -7   6   2      173.66      188.09      5.59 o 
  -6   6   2      203.15      184.90      7.94 o 
  -5   6   2      443.70      446.40      6.11 o 
  -4   6   2        1.92        1.01      0.62 o 
  -3   6   2      145.78      161.53      2.21 o 
  -2   6   2      725.03      707.72      5.15 o 
  -1   6   2      176.81      190.93      1.89 o 
   0   6   2     1747.56     1709.33     10.33 o 
   1   6   2       83.38       56.14      1.06 o 
   2   6   2      433.23      476.99      3.93 o 
   3   6   2        9.10       19.09      0.97 o 
   4   6   2      951.30      897.16      8.43 o 
   5   6   2       58.11       60.51      1.73 o 
   6   6   2      335.93      341.00      6.18 o 
   7   6   2      275.31      265.07      6.18 o 
   8   6   2       41.09       47.44      3.58 o 
   9   6   2      237.14      231.59      7.06 o 
  10   6   2       67.08       78.11      4.96 o 
 -10   7   2       11.37        8.11      2.58 o 
  -9   7   2       75.67       42.55     28.77 o 
  -8   7   2        0.21        0.47      2.00 o 
  -7   7   2       75.19       69.19      4.00 o 
  -6   7   2      139.07      142.64      4.33 o 
  -5   7   2       56.71       52.88      1.86 o 
  -4   7   2      105.95      122.76      2.63 o 
  -3   7   2       43.94       40.53      1.50 o 
  -2   7   2      460.95      459.90      5.33 o 
  -1   7   2       33.27       42.48      1.23 o 
   0   7   2        8.97       17.36      0.81 o 
   1   7   2      225.42      192.80      2.51 o 
   2   7   2      888.69      887.61      6.85 o 
   3   7   2      330.08      332.01      3.87 o 
   4   7   2      357.77      329.06      4.72 o 
   5   7   2       62.18       63.74      2.22 o 
   6   7   2        8.65        8.69      1.59 o 
   7   7   2      350.42      370.30      7.49 o 
   8   7   2       37.03       36.43      3.29 o 
   9   7   2        1.24       -1.68      2.91 o 
  -9   8   2       88.42       87.36      5.78 o 
  -8   8   2       26.30       38.40      3.89 o 
  -7   8   2      169.14      171.00      6.38 o 
  -6   8   2        0.14       -0.38      1.34 o 
  -5   8   2      396.77      404.59      7.78 o 
  -4   8   2        2.30        0.77      0.99 o 
  -3   8   2        5.52        7.99      1.17 o 
  -2   8   2      170.22      168.74      3.33 o 
  -1   8   2      292.74      331.84      4.82 o 
   0   8   2     1920.70     1922.12     16.08 o 
   1   8   2      375.14      358.08      4.41 o 
   2   8   2       17.56       33.18      1.72 o 
   3   8   2       15.97       24.33      1.69 o 
   4   8   2      629.71      610.54     10.28 o 
   5   8   2        4.14        5.07      1.41 o 
   6   8   2      361.09      383.18     12.17 o 
   7   8   2        6.93        8.49      2.24 o 
   8   8   2       26.17       30.67      3.74 o 
   9   8   2        9.13        2.10      4.20 o 
  -9   9   2       95.79       94.40      7.11 o 
  -8   9   2       81.68       93.87      6.49 o 
  -7   9   2        0.00        0.45      1.80 o 
  -6   9   2       22.28       26.06      3.82 o 
  -5   9   2       26.08       27.28      1.96 o 
  -4   9   2       56.68       64.72      3.57 o 
  -3   9   2        0.60        3.09      1.41 o 
  -2   9   2       54.44       47.54      2.64 o 
  -1   9   2      170.67      150.12      3.52 o 
   0   9   2      946.20      890.89     12.14 o 
   1   9   2     1198.49     1163.60     13.80 o 
   2   9   2      272.73      250.79      5.52 o 
   3   9   2      979.16      902.91     13.18 o 
   4   9   2      107.20       95.16      3.84 o 
   5   9   2       21.67       23.95      2.49 o 
   6   9   2      140.07      150.29      7.72 o 
   7   9   2        1.14        0.59      2.92 o 
   8   9   2       80.15       93.31      8.19 o 
  -8  10   2       24.88       21.94      3.49 o 
  -7  10   2       54.72       61.90      7.66 o 
  -6  10   2        1.99        1.97      2.94 o 
  -5  10   2       12.13       12.86      2.14 o 
  -4  10   2        3.74        0.21      1.73 o 
  -3  10   2       11.27       13.10      2.25 o 
  -2  10   2       32.10       29.86      3.58 o 
  -1  10   2       24.95       18.95      2.30 o 
   0  10   2      147.14      129.46      3.65 o 
   1  10   2       73.41       91.58      4.83 o 
   2  10   2      177.35      172.39      6.06 o 
   3  10   2       26.73       14.28      7.82 o 
   4  10   2       20.35       16.61      2.26 o 
   5  10   2       12.41       15.08      2.09 o 
   6  10   2       52.83       49.75      4.49 o 
   7  10   2        0.00        1.49      4.83 o 
  -7  11   2       46.98       55.33      6.08 o 
  -6  11   2        0.71        1.12      3.11 o 
  -5  11   2       28.76       27.63      4.45 o 
  -4  11   2      104.74      105.53      5.08 o 
  -3  11   2        1.01        2.26      2.93 o 
  -2  11   2       67.45       71.71      4.68 o 
  -1  11   2       70.03       72.92      3.90 o 
   0  11   2      652.65      651.53     10.53 o 
   1  11   2      541.27      549.27     11.43 o 
   2  11   2        3.09        4.61      1.92 o 
   3  11   2      411.75      388.99     12.90 o 
   4  11   2        3.35        6.69      2.01 o 
   5  11   2      175.99      176.57      6.21 o 
   6  11   2      141.48      139.17      6.70 o 
  -6  12   2        5.61        3.56      3.40 o 
  -5  12   2      126.49      119.90      8.25 o 
  -4  12   2       11.21        6.79      2.21 o 
  -3  12   2       75.69       81.53      4.81 o 
  -2  12   2        6.03        6.56      2.13 o 
  -1  12   2       42.52       44.30      3.76 o 
   0  12   2       10.09       10.61      2.40 o 
   1  12   2       52.54       44.90      3.70 o 
   2  12   2      188.31      173.26      6.18 o 
   3  12   2       14.72       14.48      2.48 o 
   4  12   2      180.05      191.60     11.11 o 
   5  12   2      137.71      143.19     11.76 o 
  -4  13   2       14.01       15.13      3.96 o 
  -3  13   2      113.77      111.86      5.54 o 
  -2  13   2      261.61      279.71     13.55 o 
  -1  13   2      116.85      129.94      5.43 o 
   0  13   2        0.47        0.38      2.81 o 
   1  13   2       22.50       23.94      6.30 o 
   2  13   2       91.15      110.81      7.35 o 
   3  13   2       55.23       64.65      4.66 o 
   4  13   2        8.44        6.60      3.02 o 
  -1  14   2       19.48       18.41      5.88 o 
   0  14   2        1.29        3.80      3.99 o 
   1  14   2        1.75       10.50      5.04 o 
 -11   1   3        0.02        0.43      1.39 o 
 -10   1   3      132.11      141.21      5.74 o 
  -9   1   3        0.89       -1.18      1.21 o 
  -8   1   3      524.22      523.44      7.90 o 
  -7   1   3       58.59       67.13      2.11 o 
  -6   1   3      163.80      145.27      1.99 o 
  -5   1   3      759.12      886.66      5.60 o 
  -4   1   3     2507.73     2565.87     14.03 o 
  -3   1   3     2460.17     2574.63     14.45 o 
  -2   1   3    42674.77    38341.10    459.82 o 
  -1   1   3     2799.57     2844.24     17.40 o 
   0   1   3     2499.36     2573.78     14.20 o 
   1   1   3     2963.14     3114.75     16.70 o 
   2   1   3      764.35      843.03      4.66 o 
   3   1   3      922.69      930.98      5.77 o 
   4   1   3       94.72      104.39      1.40 o 
   5   1   3        2.17        1.56      0.53 o 
   6   1   3       33.59       27.78      1.67 o 
   7   1   3        0.16        0.56      1.16 o 
   8   1   3        4.52        4.68      1.78 o 
   9   1   3      394.79      408.44      9.13 o 
  10   1   3       49.66       49.17      3.81 o 
  11   1   3        2.34        0.97      2.18 o 
 -11   2   3       24.80       34.94      3.27 o 
 -10   2   3      232.65      238.89      6.52 o 
  -9   2   3        0.03       -0.20      1.45 o 
  -8   2   3      321.87      312.94      6.13 o 
  -7   2   3      241.48      221.18      7.26 o 
  -6   2   3        0.09        0.29      0.43 o 
  -5   2   3       64.01       52.12      1.02 o 
  -4   2   3       30.47       41.40      0.76 o 
  -3   2   3     1318.34     1342.96      7.95 o 
  -2   2   3    19376.99    19489.70    124.29 o 
  -1   2   3      362.42      387.57      2.70 o 
   0   2   3        9.53        6.02      0.30 o 
   1   2   3     2333.97     2471.08     13.79 o 
   2   2   3       19.36       11.44      0.41 o 
   3   2   3      358.23      376.31      2.64 o 
   4   2   3      300.00      305.54      2.44 o 
   5   2   3       28.61       42.26      1.37 o 
   6   2   3     1139.79     1131.84     13.87 o 
   7   2   3      280.04      284.25      6.01 o 
   8   2   3      151.74      164.22      5.88 o 
   9   2   3      195.61      198.90      6.13 o 
  10   2   3        2.10        3.22      1.95 o 
 -11   3   3       36.57       34.48      3.52 o 
 -10   3   3        1.56        1.11      2.00 o 
  -9   3   3        8.62        5.30      1.80 o 
  -8   3   3      335.58      332.49      9.33 o 
  -7   3   3        5.02        2.64      0.90 o 
  -6   3   3        5.62        9.93      0.82 o 
  -5   3   3       22.38       17.78      0.79 o 
  -4   3   3        3.93        3.27      0.35 o 
  -3   3   3        1.28        0.23      0.27 o 
  -2   3   3     1152.49     1286.65      7.92 o 
  -1   3   3      699.43      723.59      5.10 o 
   0   3   3        3.26        2.29      0.28 o 
   1   3   3     1066.51     1153.56      6.74 o 
   2   3   3       96.06      112.90      1.28 o 
   3   3   3      135.48      130.28      1.43 o 
   4   3   3        5.73        5.13      0.49 o 
   5   3   3       62.25       60.79      1.77 o 
   6   3   3      110.50       99.28      3.34 o 
   7   3   3        3.35        1.63      1.35 o 
   8   3   3        2.72        1.77      1.67 o 
   9   3   3       79.55       77.42      4.47 o 
  10   3   3       39.84       38.27      3.60 o 
 -11   4   3       27.92       24.06      2.98 o 
 -10   4   3      111.69      121.39      4.83 o 
  -9   4   3       23.96       23.15      3.09 o 
  -8   4   3      379.79      358.85      6.80 o 
  -7   4   3      608.55      576.21      8.37 o 
  -6   4   3        3.72        2.93      0.86 o 
  -5   4   3     1509.89     1517.01     10.28 o 
  -4   4   3      330.33      350.88      2.90 o 
  -3   4   3     2873.30     3069.67     17.15 o 
  -2   4   3      622.06      633.70      4.17 o 
  -1   4   3       51.71       90.07      0.98 o 
   0   4   3     1804.63     1874.46     10.85 o 
   1   4   3       86.89       71.41      0.94 o 
   2   4   3     1470.19     1459.27      8.46 o 
   3   4   3      728.71      776.01      5.84 o 
   4   4   3      852.07      844.18      6.02 o 
   5   4   3       53.99       53.28      1.57 o 
   6   4   3       72.86       61.89      3.68 o 
   7   4   3       53.98       53.64      3.35 o 
   8   4   3       85.86       75.36      4.13 o 
   9   4   3       19.33       17.90      2.53 o 
  10   4   3        0.72       -0.50      1.98 o 
 -11   5   3      109.01      110.23      5.28 o 
 -10   5   3        0.24       -0.44      1.65 o 
  -9   5   3       30.59       35.51      2.97 o 
  -8   5   3       51.74       43.62      3.94 o 
  -7   5   3       93.74      104.13      3.95 o 
  -6   5   3      292.50      253.99      4.51 o 
  -5   5   3        1.45        2.83      0.71 o 
  -4   5   3       48.46       49.44      1.27 o 
  -3   5   3      145.59      115.67      1.37 o 
  -2   5   3      323.91      285.07      2.40 o 
  -1   5   3      613.22      607.73      3.95 o 
   0   5   3     1404.45     1486.69      8.72 o 
   1   5   3      404.40      564.46      3.77 o 
   2   5   3      422.84      378.61      3.08 o 
   3   5   3       40.67       47.36      1.22 o 
   4   5   3        6.97        5.20      0.84 o 
   5   5   3      470.44      481.83      5.80 o 
   6   5   3      238.04      233.23      4.87 o 
   7   5   3      755.88      755.90     12.95 o 
   8   5   3       72.57       75.13      4.35 o 
   9   5   3      203.40      210.79      6.70 o 
  10   5   3       43.15       39.68      3.71 o 
 -10   6   3       92.44      105.43      5.74 o 
  -9   6   3       27.02       32.20      3.52 o 
  -8   6   3        7.07        3.92      1.76 o 
  -7   6   3      100.15       87.84      3.40 o 
  -6   6   3      773.99      720.32     23.71 o 
  -5   6   3      717.25      690.96     28.74 o 
  -4   6   3       60.56       67.25      1.59 o 
  -3   6   3      165.77      180.50      2.30 o 
  -2   6   3       48.61       50.02      1.07 o 
  -1   6   3       13.26        9.29      0.56 o 
   0   6   3      765.25      788.89      5.27 o 
   1   6   3      221.36      212.44      2.09 o 
   2   6   3      245.57      248.05      2.52 o 
   3   6   3      119.78      124.62      2.02 o 
   4   6   3      184.22      171.10      2.90 o 
   5   6   3       79.48       79.76      2.12 o 
   6   6   3        4.25        2.70      1.28 o 
   7   6   3       28.17       24.21      2.22 o 
   8   6   3        1.02        3.24      1.91 o 
   9   6   3       86.49       89.79      5.17 o 
 -10   7   3       49.29       48.42      4.49 o 
  -9   7   3       89.67      102.11      5.48 o 
  -8   7   3       55.04       53.84      4.77 o 
  -7   7   3        0.69        1.90      1.29 o 
  -6   7   3      242.60      222.07      5.33 o 
  -5   7   3       47.45       48.02      2.53 o 
  -4   7   3     1140.76     1117.49     10.45 o 
  -3   7   3      206.74      212.01      3.20 o 
  -2   7   3     1332.78     1289.74     11.20 o 
  -1   7   3       37.64       27.72      1.03 o 
   0   7   3       46.83       40.44      1.37 o 
   1   7   3      634.70      619.34      5.48 o 
   2   7   3      240.67      229.51      2.85 o 
   3   7   3       52.36       65.34      1.77 o 
   4   7   3      210.36      193.12      3.46 o 
   5   7   3       88.29       94.26      2.73 o 
   6   7   3       86.76       84.25      4.13 o 
   7   7   3        6.47       11.56      2.00 o 
   8   7   3       50.45       52.44      3.86 o 
   9   7   3      112.68      109.82      6.00 o 
  -9   8   3        8.23        2.20      1.50 o 
  -8   8   3       74.49       70.07      6.05 o 
  -7   8   3       24.74       28.61      3.97 o 
  -6   8   3      113.50      103.50      3.94 o 
  -5   8   3        0.07        2.69      1.29 o 
  -4   8   3       21.15       19.74      1.46 o 
  -3   8   3      168.85      143.04      3.04 o 
  -2   8   3        7.11        7.60      1.53 o 
  -1   8   3       31.35       21.23      1.26 o 
   0   8   3       15.51       14.91      1.15 o 
   1   8   3       37.97       32.08      1.46 o 
   2   8   3     1673.21     1578.21     15.20 o 
   3   8   3       26.56       28.09      1.97 o 
   4   8   3      735.43      704.87     11.51 o 
   5   8   3      716.72      698.51     11.48 o 
   6   8   3       94.19       91.14      5.00 o 
   7   8   3        1.00        3.70      2.59 o 
   8   8   3      132.11      122.28      7.95 o 
   9   8   3        0.27       -0.42      4.20 o 
  -9   9   3      224.56      230.42      8.34 o 
  -8   9   3        2.61        2.65      2.28 o 
  -7   9   3      123.12      132.92      4.66 o 
  -6   9   3        0.08        1.22      1.68 o 
  -5   9   3       10.05        8.73      1.44 o 
  -4   9   3        0.04       -0.32      1.48 o 
  -3   9   3       14.77       14.26      1.95 o 
  -2   9   3        5.37        2.22      1.10 o 
  -1   9   3       47.11       42.39      2.47 o 
   0   9   3      177.31      160.18      3.39 o 
   1   9   3        6.11        1.70      1.23 o 
   2   9   3        0.76       -1.16      1.23 o 
   3   9   3       76.39       66.02      3.23 o 
   4   9   3        5.38        3.72      1.62 o 
   5   9   3      258.41      241.53      6.77 o 
   6   9   3       62.11       62.08      7.35 o 
   7   9   3        5.42        3.47      3.57 o 
   8   9   3       90.44      103.59      8.00 o 
  -8  10   3      229.89      244.55      9.94 o 
  -7  10   3        2.28       -0.86      2.72 o 
  -6  10   3      484.82      479.82     23.93 o 
  -5  10   3       34.17       34.50      6.09 o 
  -4  10   3       13.97       11.54      2.14 o 
  -3  10   3      108.25      112.00      6.26 o 
  -2  10   3       50.81       22.89     11.64 o 
  -1  10   3       88.17       91.33      3.75 o 
   0  10   3      526.16      526.32      8.21 o 
   1  10   3       24.78       22.04      1.94 o 
   2  10   3      162.22      172.49      5.21 o 
   3  10   3       17.25       26.05      2.60 o 
   4  10   3       89.18       90.12      4.24 o 
   5  10   3        0.92        0.96      1.70 o 
   6  10   3       37.99       35.28      4.04 o 
   7  10   3      134.15      130.01      8.25 o 
  -7  11   3       21.61       31.85      4.89 o 
  -6  11   3      129.14      136.10     10.92 o 
  -5  11   3      101.81      112.33     13.65 o 
  -4  11   3      178.96      179.48      6.10 o 
  -3  11   3       50.27       55.13      3.93 o 
  -2  11   3        7.38        8.27      2.06 o 
  -1  11   3        5.10        5.02      1.79 o 
   0  11   3      248.70      218.38      6.59 o 
   1  11   3      171.14      167.93      5.73 o 
   2  11   3       18.35       13.00      2.22 o 
   3  11   3      253.58      254.93      6.72 o 
   4  11   3       70.17       75.64      4.68 o 
   5  11   3        0.57       -0.44      1.96 o 
   6  11   3       50.07       53.96      5.20 o 
  -6  12   3       24.11       20.03      4.30 o 
  -5  12   3       28.94       28.80      4.60 o 
  -4  12   3       22.45       17.17      2.75 o 
  -3  12   3        3.23       -0.01      2.15 o 
  -2  12   3       58.26       62.34      4.24 o 
  -1  12   3        2.93        2.00      2.09 o 
   0  12   3        2.32        0.83      2.08 o 
   1  12   3      213.58      211.43      8.26 o 
   2  12   3        7.45       10.00      2.64 o 
   3  12   3       18.79       22.05      3.13 o 
   4  12   3      219.89      241.90      7.74 o 
   5  12   3        8.37       10.64      2.52 o 
  -4  13   3      420.55      423.87     12.81 o 
  -3  13   3        0.61        1.87      3.32 o 
  -2  13   3      342.89      358.00      9.48 o 
  -1  13   3        6.55       10.66      2.74 o 
   0  13   3      256.29      269.31     11.34 o 
   1  13   3       64.16       76.38      6.72 o 
   2  13   3       31.74       25.70      8.69 o 
   3  13   3       82.50       89.85      6.44 o 
  -1  14   3        9.38        7.56      5.04 o 
   0  14   3       65.94       76.64      6.53 o 
 -12   0   4        8.47        8.82      3.27 o 
 -11   0   4       13.09       16.45      3.53 o 
 -10   0   4      166.64      176.85     10.71 o 
  -9   0   4       32.74       33.86      5.80 o 
  -8   0   4        1.37        3.43      2.65 o 
  -7   0   4      669.78      651.04     10.80 o 
  -6   0   4      222.79      221.93      3.86 o 
  -5   0   4       24.71       15.90      0.80 o 
  -4   0   4       18.56       20.14      0.68 o 
  -3   0   4     2459.18     2708.29     21.70 o 
  -2   0   4    20741.49    20997.49    225.19 o 
  -1   0   4    15482.22    14579.32    187.42 o 
   0   0   4      550.14      589.51      5.31 o 
   1   0   4    34249.77    31318.61    447.82 o 
   2   0   4      927.42      982.99      8.47 o 
   3   0   4    12508.98    12962.08     91.99 o 
   4   0   4      987.22     1076.25      9.70 o 
   5   0   4      850.05      860.27      9.94 o 
   6   0   4      780.84      747.58     14.36 o 
   7   0   4      831.07      821.68     16.17 o 
   8   0   4        1.22        0.70      2.21 o 
   9   0   4        4.70        6.34      3.78 o 
  10   0   4       31.45       29.62      4.75 o 
 -12   1   4        0.10        3.49      2.08 o 
 -11   1   4       23.94       31.53      3.07 o 
 -10   1   4        0.12       -0.25      1.56 o 
  -9   1   4       27.46       27.41      2.46 o 
  -8   1   4        4.71        5.40      1.15 o 
  -7   1   4      377.95      382.72      4.83 o 
  -6   1   4        1.75        2.81      0.45 o 
  -5   1   4      307.74      341.70      2.46 o 
  -4   1   4     2124.05     2197.49     12.16 o 
  -3   1   4      169.21      186.32      1.81 o 
  -2   1   4       71.88       86.35      0.90 o 
  -1   1   4       42.54       35.78      0.58 o 
   0   1   4      675.90      751.09      4.56 o 
   1   1   4        5.30        9.24      0.51 o 
   2   1   4     1354.35     1514.68      7.84 o 
   3   1   4       13.80       14.42      0.46 o 
   4   1   4      320.44      303.16      2.56 o 
   5   1   4      567.46      543.86      5.18 o 
   6   1   4        6.00        6.40      1.30 o 
   7   1   4       23.89       24.95      2.24 o 
   8   1   4       32.06       31.36      2.76 o 
   9   1   4      220.92      222.96      8.30 o 
  10   1   4        0.74       -1.03      1.70 o 
 -12   2   4       51.06       53.75      8.82 o 
 -11   2   4      297.83      240.23     37.11 o 
 -10   2   4      262.72      263.92      7.85 o 
  -9   2   4      256.56      244.05      6.98 o 
  -8   2   4      127.10      124.78      4.13 o 
  -7   2   4        2.29        1.54      0.70 o 
  -6   2   4       41.76       40.84      1.07 o 
  -5   2   4      109.04      102.18      1.28 o 
  -4   2   4      428.99      490.69      3.91 o 
  -3   2   4      720.86      716.64      4.58 o 
  -2   2   4      175.12      211.48      1.89 o 
  -1   2   4      241.37      237.35      1.80 o 
   0   2   4     1150.33     1102.21      6.60 o 
   1   2   4      479.87      468.98      3.19 o 
   2   2   4      186.79      172.98      1.50 o 
   3   2   4      402.33      435.35      3.11 o 
   4   2   4      719.98      788.79      5.30 o 
   5   2   4      477.13      454.74      4.85 o 
   6   2   4      813.58      780.74     10.50 o 
   7   2   4        5.72        5.30      1.50 o 
   8   2   4        0.11        1.35      1.60 o 
   9   2   4      161.10      147.94      6.42 o 
  10   2   4      125.67      132.92      5.54 o 
 -11   3   4        7.78        9.64      2.34 o 
 -10   3   4      275.42      278.83      7.58 o 
  -9   3   4        3.45        1.82      1.82 o 
  -8   3   4      338.35      331.69      6.19 o 
  -7   3   4       42.79       45.35      2.06 o 
  -6   3   4      301.15      311.24      3.61 o 
  -5   3   4     1070.20     1109.66      7.99 o 
  -4   3   4      785.12      834.21      5.49 o 
  -3   3   4      255.90      272.38      2.09 o 
  -2   3   4      697.33      664.49      4.01 o 
  -1   3   4       71.51       77.59      1.02 o 
   0   3   4     6377.98     6560.12     37.31 o 
   1   3   4       49.52       42.46      0.71 o 
   2   3   4      106.29       83.58      1.01 o 
   3   3   4     1672.69     1815.62     10.60 o 
   4   3   4     3486.36     3533.35     20.97 o 
   5   3   4     1372.52     1377.28     12.46 o 
   6   3   4      174.40      154.95      3.88 o 
   7   3   4      696.08      717.61     12.30 o 
   8   3   4        1.19        4.00      1.69 o 
   9   3   4       85.89       93.16      5.03 o 
  10   3   4       18.21       20.69      3.04 o 
 -11   4   4      150.32      144.01      5.45 o 
 -10   4   4        0.18        2.98      1.87 o 
  -9   4   4       49.88       50.31      3.33 o 
  -8   4   4      185.99      177.76      4.57 o 
  -7   4   4       87.67       82.14      2.51 o 
  -6   4   4       99.00      114.56      2.96 o 
  -5   4   4        0.07        1.31      0.45 o 
  -4   4   4      402.09      459.28      3.63 o 
  -3   4   4       61.95       41.36      0.96 o 
  -2   4   4       44.68       52.74      0.91 o 
  -1   4   4      253.84      300.11      2.51 o 
   0   4   4       23.49       33.14      0.77 o 
   1   4   4      563.25      611.92      3.85 o 
   2   4   4      135.19      146.20      1.38 o 
   3   4   4       21.82       36.27      0.92 o 
   4   4   4      155.86      188.66      2.30 o 
   5   4   4      188.02      204.05      3.11 o 
   6   4   4      115.39      105.53      3.48 o 
   7   4   4      126.43      123.94      4.44 o 
   8   4   4        0.34        1.42      1.60 o 
   9   4   4        0.98        3.56      2.61 o 
  10   4   4      104.23      114.34      6.61 o 
 -11   5   4       70.40       72.08      4.50 o 
 -10   5   4        1.15        2.23      1.87 o 
  -9   5   4        1.56        2.33      1.58 o 
  -8   5   4      254.62      244.05      7.33 o 
  -7   5   4      506.39      522.73     10.37 o 
  -6   5   4       55.29       43.03      2.24 o 
  -5   5   4        4.76        9.49      0.90 o 
  -4   5   4      394.56      363.51      3.20 o 
  -3   5   4     1149.67     1154.58      7.30 o 
  -2   5   4      557.44      456.46      3.41 o 
  -1   5   4        0.60       -0.28      0.33 o 
   0   5   4       26.91       17.54      0.61 o 
   1   5   4      395.60      389.57      2.96 o 
   2   5   4       96.11      119.01      1.52 o 
   3   5   4       84.14       81.02      1.57 o 
   4   5   4       31.01       30.64      1.28 o 
   5   5   4      520.97      506.56      6.45 o 
   6   5   4        1.34        1.64      1.15 o 
   7   5   4      786.16      751.08     12.99 o 
   8   5   4       14.04       16.27      2.41 o 
   9   5   4       19.06       19.28      3.33 o 
  10   5   4       18.51       19.66      3.04 o 
 -11   6   4       55.37       50.16      8.61 o 
 -10   6   4      228.05      247.64      8.02 o 
  -9   6   4       67.73       64.04      4.63 o 
  -8   6   4        2.09        2.42      1.60 o 
  -7   6   4      157.34      144.22      4.12 o 
  -6   6   4      713.41      641.48      8.88 o 
  -5   6   4      508.57      429.39     30.42 o 
  -4   6   4        1.01        2.18      0.56 o 
  -3   6   4     1134.05     1171.68      8.34 o 
  -2   6   4      949.72      902.00      6.50 o 
  -1   6   4     1818.32     1782.29      9.90 o 
   0   6   4      311.66      294.72      2.69 o 
   1   6   4     1097.31     1152.57      7.29 o 
   2   6   4      374.93      360.77      3.34 o 
   3   6   4      321.07      326.44      3.52 o 
   4   6   4      207.09      204.17      3.38 o 
   5   6   4       10.87       11.31      1.09 o 
   6   6   4      153.23      154.69      4.09 o 
   7   6   4        2.99        0.39      1.50 o 
   8   6   4       10.47       10.51      2.24 o 
   9   6   4       12.09       17.94      2.85 o 
 -10   7   4        0.91        0.37      2.25 o 
  -9   7   4       40.47       41.50      6.02 o 
  -8   7   4        9.23       11.58      2.91 o 
  -7   7   4       55.23       48.64      3.42 o 
  -6   7   4       98.45       66.86     11.69 o 
  -5   7   4      461.85      458.35      6.25 o 
  -4   7   4       81.27       85.22      2.19 o 
  -3   7   4      259.97      281.50      3.98 o 
  -2   7   4      297.21      262.74      3.38 o 
  -1   7   4      230.95      211.26      2.45 o 
   0   7   4        7.28        6.24      0.66 o 
   1   7   4        5.47        7.05      0.81 o 
   2   7   4       46.51       45.77      1.49 o 
   3   7   4      188.34      187.26      3.53 o 
   4   7   4       18.92       22.02      1.53 o 
   5   7   4        0.01        0.01      0.93 o 
   6   7   4        3.25        6.27      1.57 o 
   7   7   4       29.71       39.66      3.00 o 
   8   7   4        0.65       -1.65      1.65 o 
   9   7   4       54.56       63.06      4.42 o 
 -10   8   4      228.19      228.05     14.94 o 
  -9   8   4      202.62      209.20     10.37 o 
  -8   8   4        5.69        2.43      1.70 o 
  -7   8   4       28.91       35.21      6.42 o 
  -6   8   4        1.27        0.16      1.14 o 
  -5   8   4       16.03       13.90      1.67 o 
  -4   8   4        1.36        2.07      0.89 o 
  -3   8   4        0.60        0.36      0.87 o 
  -2   8   4      817.17      755.72     12.98 o 
  -1   8   4      248.44      259.97      3.76 o 
   0   8   4      171.35      154.69      2.76 o 
   1   8   4      519.68      483.44      6.60 o 
   2   8   4        2.92        2.87      0.85 o 
   3   8   4       52.62       58.32      2.53 o 
   4   8   4        6.19       10.42      1.75 o 
   5   8   4      227.18      240.58      5.80 o 
   6   8   4      325.84      328.16      9.04 o 
   7   8   4        1.59        3.58      2.28 o 
   8   8   4       20.32       19.73      3.38 o 
  -9   9   4       42.02       24.79      9.64 o 
  -8   9   4       74.25       74.68      6.62 o 
  -7   9   4       13.75       11.78      2.07 o 
  -6   9   4      160.58      151.34      4.80 o 
  -5   9   4       18.60       21.45      2.51 o 
  -4   9   4      380.93      374.91     12.26 o 
  -3   9   4       11.65       15.90      1.91 o 
  -2   9   4      320.88      358.76      8.25 o 
  -1   9   4       13.70       19.75      1.81 o 
   0   9   4        0.13        0.23      0.92 o 
   1   9   4        7.97        9.01      1.72 o 
   2   9   4        9.39       10.85      1.79 o 
   3   9   4       51.53       61.61      3.71 o 
   4   9   4      134.28      147.39      5.37 o 
   5   9   4       95.62       88.56      4.66 o 
   6   9   4      388.87      359.74     12.47 o 
   7   9   4      153.75      151.67      9.24 o 
   8   9   4        5.05       10.73      4.41 o 
  -8  10   4        6.42       17.22      5.04 o 
  -7  10   4        8.44        5.73      3.23 o 
  -6  10   4       24.41       20.20      4.00 o 
  -5  10   4       10.46        9.80      2.92 o 
  -4  10   4       40.80       40.54      3.21 o 
  -3  10   4       51.93       49.19      3.62 o 
  -2  10   4       49.39       45.18      6.77 o 
  -1  10   4       17.76       13.92      2.08 o 
   0  10   4       68.59       59.96      2.79 o 
   1  10   4        4.80        5.65      1.66 o 
   2  10   4       49.22       44.12      3.45 o 
   3  10   4       46.28       47.33      4.49 o 
   4  10   4       53.27       54.08      4.87 o 
   5  10   4       42.99       44.79      3.23 o 
   6  10   4        8.07        8.62      3.63 o 
   7  10   4       17.92       20.98      4.60 o 
  -7  11   4       80.62       77.50      6.81 o 
  -6  11   4       14.69        9.38      3.33 o 
  -5  11   4        0.08        1.52      2.81 o 
  -4  11   4       29.05       28.23      3.06 o 
  -3  11   4       10.76        8.79      2.28 o 
  -2  11   4       18.72       17.65      2.80 o 
  -1  11   4        6.85        9.43      1.99 o 
   0  11   4        2.45        2.12      1.98 o 
   1  11   4       84.30       85.88      4.49 o 
   2  11   4       14.92       11.16      2.73 o 
   3  11   4       15.10       11.13      2.30 o 
   4  11   4       96.67      101.09      6.66 o 
   5  11   4       24.53       26.46      2.75 o 
   6  11   4       19.68       21.13      5.08 o 
  -6  12   4        0.92        0.69      2.92 o 
  -5  12   4        3.71        8.49      6.51 o 
  -4  12   4      209.65      225.72     10.25 o 
  -3  12   4       92.27       93.40      5.98 o 
  -2  12   4        6.50        4.16      2.25 o 
  -1  12   4      142.83      136.89      5.63 o 
   0  12   4       41.45       38.37      4.59 o 
   1  12   4      173.71      173.10      5.79 o 
   2  12   4       31.60       35.11      3.49 o 
   3  12   4      127.90      132.56      5.53 o 
   4  12   4        6.83        9.53      3.83 o 
   5  12   4       16.01       17.04      2.90 o 
  -4  13   4       11.97       17.46      2.80 o 
  -3  13   4      159.00      167.00      9.04 o 
  -2  13   4       75.43       75.04      4.87 o 
  -1  13   4      220.22      222.20     11.27 o 
   0  13   4        2.17        4.68      3.15 o 
   1  13   4      116.78      116.08      6.97 o 
   2  13   4        4.94        4.80      2.45 o 
   3  13   4      119.78      126.30      5.70 o 
  -1  14   4       43.34       51.23      7.98 o 
 -12   1   5        0.54        2.03      1.92 o 
 -11   1   5        0.03       -1.64      1.66 o 
 -10   1   5       72.17       70.54      5.15 o 
  -9   1   5      343.89      329.74      6.98 o 
  -8   1   5       39.53       45.85      2.26 o 
  -7   1   5       13.39       16.28      1.08 o 
  -6   1   5       34.97       41.28      0.87 o 
  -5   1   5     1135.54     1148.70      7.03 o 
  -4   1   5        0.46        2.36      0.35 o 
  -3   1   5      104.68      105.78      1.31 o 
  -2   1   5     1881.59     1876.63     12.61 o 
  -1   1   5      109.99      123.16      1.32 o 
   0   1   5      265.01      263.14      1.82 o 
   1   1   5     1057.20     1131.45      6.24 o 
   2   1   5     2589.98     2737.33     14.00 o 
   3   1   5      448.28      499.34      3.28 o 
   4   1   5     1235.30     1257.76      7.85 o 
   5   1   5     1158.55     1107.34      9.84 o 
   6   1   5        9.84       11.54      1.51 o 
   7   1   5      222.41      206.92      5.23 o 
   8   1   5       46.12       43.08      3.36 o 
   9   1   5      275.09      274.01      7.54 o 
  10   1   5        4.34        4.13      2.13 o 
 -12   2   5        0.65        0.81      1.99 o 
 -11   2   5        2.84        4.60      1.89 o 
 -10   2   5       30.88       24.55      2.59 o 
  -9   2   5        7.55        6.47      1.64 o 
  -8   2   5        5.31        6.00      1.25 o 
  -7   2   5      245.79      234.47      2.98 o 
  -6   2   5      348.41      368.99      3.07 o 
  -5   2   5      893.29      859.67      5.49 o 
  -4   2   5     6026.90     6588.45     42.59 o 
  -3   2   5      237.67      209.48      1.87 o 
  -2   2   5      838.44      855.04      5.28 o 
  -1   2   5      250.65      234.22      1.84 o 
   0   2   5      546.10      585.99      3.76 o 
   1   2   5     1957.68     2048.02     10.90 o 
   2   2   5        0.21        1.91      0.30 o 
   3   2   5      438.76      382.22      2.74 o 
   4   2   5     1682.94     1779.89     10.94 o 
   5   2   5        0.15       -0.17      0.79 o 
   6   2   5       24.11       20.97      1.81 o 
   7   2   5       77.20       70.59      3.82 o 
   8   2   5       15.61       13.07      2.61 o 
   9   2   5       32.26       32.93      3.30 o 
  10   2   5       71.04       82.88      5.06 o 
 -11   3   5       16.34       20.89      2.72 o 
 -10   3   5       16.37       10.72      2.18 o 
  -9   3   5       22.13       25.45      2.34 o 
  -8   3   5       61.51       62.15      3.10 o 
  -7   3   5       14.57       16.99      1.20 o 
  -6   3   5       75.99       74.44      1.51 o 
  -5   3   5      218.43      254.92      2.34 o 
  -4   3   5     2985.58     3447.15     21.65 o 
  -3   3   5      146.41      166.10      1.52 o 
  -2   3   5     2305.27     2524.28     14.16 o 
  -1   3   5       65.05       69.43      0.91 o 
   0   3   5        0.67        1.62      0.28 o 
   1   3   5     1259.26     1394.83      8.11 o 
   2   3   5        4.25        4.65      0.38 o 
   3   3   5        0.63        1.25      0.42 o 
   4   3   5      161.55      189.34      2.07 o 
   5   3   5        3.87        2.99      0.76 o 
   6   3   5       85.59       76.32      3.02 o 
   7   3   5        7.46        6.94      1.74 o 
   8   3   5       10.30        9.10      2.12 o 
   9   3   5        3.47        3.03      1.86 o 
  10   3   5        0.08        2.79      2.17 o 
 -11   4   5        0.01        2.03      1.89 o 
 -10   4   5      149.31      152.90      6.85 o 
  -9   4   5        0.01       -0.11      1.41 o 
  -8   4   5      125.61      117.13      4.74 o 
  -7   4   5       17.47       20.84      1.49 o 
  -6   4   5       30.81       32.83      1.22 o 
  -5   4   5        0.75        2.49      0.45 o 
  -4   4   5     1008.45     1061.72      6.96 o 
  -3   4   5     3269.09     3415.66     18.31 o 
  -2   4   5      607.62      661.26      4.39 o 
  -1   4   5     1004.05      950.67      6.13 o 
   0   4   5      289.65      355.74      2.73 o 
   1   4   5      827.04      817.07      4.82 o 
   2   4   5      180.13      213.54      1.97 o 
   3   4   5       35.19       30.99      0.82 o 
   4   4   5      508.13      544.84      4.90 o 
   5   4   5        1.29        1.29      0.78 o 
   6   4   5      108.87      105.76      3.55 o 
   7   4   5       60.42       59.59      3.67 o 
   8   4   5      417.38      407.92     12.54 o 
   9   4   5       85.40       90.33      5.16 o 
  10   4   5      196.29      199.94      6.86 o 
 -11   5   5       64.17       61.22      4.75 o 
 -10   5   5       22.87       23.28      2.67 o 
  -9   5   5       89.54       92.03      4.18 o 
  -8   5   5        1.66        2.49      1.41 o 
  -7   5   5      264.44      272.90      6.12 o 
  -6   5   5       81.10       84.58      2.46 o 
  -5   5   5     2023.60     2061.42     16.29 o 
  -4   5   5     1148.60     1241.41      8.16 o 
  -3   5   5        3.06        0.94      0.52 o 
  -2   5   5      282.31      251.65      2.25 o 
  -1   5   5      380.57      458.19      3.44 o 
   0   5   5      802.25      849.29      5.41 o 
   1   5   5     1567.72     1710.32     10.18 o 
   2   5   5      752.20      719.93      4.68 o 
   3   5   5      163.41      169.03      2.42 o 
   4   5   5      735.45      712.89      6.53 o 
   5   5   5      136.45      144.96      3.05 o 
   6   5   5       34.38       33.38      2.47 o 
   7   5   5        0.50        4.49      1.62 o 
   8   5   5      121.10      119.61      4.91 o 
   9   5   5       26.51       16.38      3.45 o 
 -11   6   5       11.30       13.08      3.02 o 
 -10   6   5       40.18       43.47      4.07 o 
  -9   6   5        0.04       -0.47      1.99 o 
  -8   6   5        1.68        0.66      1.82 o 
  -7   6   5       16.14       16.38      2.13 o 
  -6   6   5      112.49      101.72      3.23 o 
  -5   6   5     1133.98     1157.86     12.96 o 
  -4   6   5      867.32      817.06     27.82 o 
  -3   6   5      167.84      191.31      2.26 o 
  -2   6   5       70.22       76.58      1.40 o 
  -1   6   5      194.01      228.50      2.11 o 
   0   6   5       96.46      115.23      1.55 o 
   1   6   5       32.36       46.89      1.06 o 
   2   6   5       11.89       10.55      0.73 o 
   3   6   5        0.03        0.07      0.67 o 
   4   6   5       54.90       48.60      1.74 o 
   5   6   5      139.75      133.48      2.84 o 
   6   6   5       73.03       72.03      3.34 o 
   7   6   5        9.52        8.02      1.88 o 
   8   6   5       27.47       18.21      2.76 o 
   9   6   5      153.70      153.43      6.17 o 
 -10   7   5        1.04       -0.13      1.94 o 
  -9   7   5      209.62      205.78      7.10 o 
  -8   7   5        0.10       -0.32      1.74 o 
  -7   7   5      404.65      388.14      8.43 o 
  -6   7   5       22.06       17.97      2.21 o 
  -5   7   5       28.30       30.08      1.71 o 
  -4   7   5      447.39      453.05      5.84 o 
  -3   7   5        4.89        2.79      0.79 o 
  -2   7   5     2248.63     2277.76     18.14 o 
  -1   7   5      650.91      695.91      6.08 o 
   0   7   5        8.27       12.96      0.88 o 
   1   7   5      476.59      491.50      5.03 o 
   2   7   5      910.31      848.28      7.94 o 
   3   7   5        1.15        1.79      0.75 o 
   4   7   5      503.57      487.18     12.73 o 
   5   7   5      189.29      185.38      4.41 o 
   6   7   5      284.57      302.67      8.12 o 
   7   7   5      252.36      253.84     10.36 o 
   8   7   5       43.63       49.63      4.36 o 
   9   7   5       26.03       36.71      4.04 o 
 -10   8   5       55.84       61.93      5.05 o 
  -9   8   5       10.69       14.91      5.89 o 
  -8   8   5        3.09        2.03      3.58 o 
  -7   8   5       63.33       22.12     18.97 o 
  -6   8   5       15.81       24.67      3.08 o 
  -5   8   5      120.50      114.37      3.97 o 
  -4   8   5        0.03       -0.53      0.85 o 
  -3   8   5      743.67      683.63     10.34 o 
  -2   8   5      204.06      162.83      3.57 o 
  -1   8   5     3172.52     3086.83     29.96 o 
   0   8   5      471.70      457.64      5.52 o 
   1   8   5      350.37      322.96      4.40 o 
   2   8   5       94.41      101.96      2.40 o 
   3   8   5       10.16        9.72      1.92 o 
   4   8   5        1.44        2.71      1.41 o 
   5   8   5      115.02      104.95      3.89 o 
   6   8   5        0.95        1.65      2.07 o 
   7   8   5       69.86       68.34      7.05 o 
   8   8   5        9.78        9.94      3.50 o 
  -9   9   5       17.74       14.33      2.54 o 
  -8   9   5       56.38       43.98      8.67 o 
  -7   9   5       35.33       34.82      3.12 o 
  -6   9   5       12.17       14.34      2.24 o 
  -5   9   5      101.15      114.78      6.82 o 
  -4   9   5        4.81        4.04      1.61 o 
  -3   9   5       43.12       45.46      2.56 o 
  -2   9   5     2427.95     2319.96     30.28 o 
  -1   9   5        9.72        1.84      1.22 o 
   0   9   5      225.02      203.64      3.86 o 
   1   9   5        6.27        7.73      1.35 o 
   2   9   5      203.39      191.54      3.58 o 
   3   9   5       17.06       16.28      3.04 o 
   4   9   5        9.65       15.26      2.47 o 
   5   9   5       51.92       55.37      3.76 o 
   6   9   5       75.68       68.05      6.72 o 
   7   9   5        7.44        9.57      3.70 o 
  -8  10   5        9.21        8.82      4.20 o 
  -7  10   5      263.45      284.33     10.64 o 
  -6  10   5        5.27        9.00      3.02 o 
  -5  10   5       49.64       48.14      4.89 o 
  -4  10   5        5.96        9.21      2.03 o 
  -3  10   5      591.18      586.78     14.61 o 
  -2  10   5       42.00       36.13      3.21 o 
  -1  10   5     1038.06     1044.28     20.67 o 
   0  10   5       48.56       41.91      2.37 o 
   1  10   5      639.61      600.53     12.97 o 
   2  10   5       43.91       44.70      3.13 o 
   3  10   5        0.08       -1.45      1.45 o 
   4  10   5       67.37       62.19      7.50 o 
   5  10   5        6.15        7.84      1.97 o 
   6  10   5       71.40       75.40     10.92 o 
   7  10   5        0.01       -0.78      3.02 o 
  -7  11   5       52.69       66.25      6.21 o 
  -6  11   5        7.67        4.62      4.20 o 
  -5  11   5       16.40       14.89      3.99 o 
  -4  11   5       14.38       15.68      4.12 o 
  -3  11   5        0.01       -1.32      1.66 o 
  -2  11   5       88.06      105.42      7.12 o 
  -1  11   5       87.69       88.83      3.92 o 
   0  11   5      424.35      415.11      9.58 o 
   1  11   5       14.40       11.82      1.88 o 
   2  11   5        1.15       -1.89      1.91 o 
   3  11   5        6.22        9.40      2.18 o 
   4  11   5        0.46        1.66      2.14 o 
   5  11   5        6.55        2.00      1.91 o 
   6  11   5        2.55        0.24      2.64 o 
  -6  12   5        4.52       -1.89      6.30 o 
  -5  12   5       21.11       18.73      5.46 o 
  -4  12   5      178.56      189.19      6.59 o 
  -3  12   5      209.73      205.28      6.97 o 
  -2  12   5       37.85       43.79      3.89 o 
  -1  12   5      282.56      301.82      8.73 o 
   0  12   5       16.06       12.97      2.64 o 
   1  12   5      111.85      118.12      6.81 o 
   2  12   5       46.93       42.99      3.82 o 
   3  12   5       18.86       17.30      2.99 o 
   4  12   5       67.46       70.70      5.62 o 
   5  12   5       31.87       28.07      3.88 o 
  -4  13   5        2.19       -1.24      1.96 o 
  -3  13   5        0.13        3.78      2.33 o 
  -2  13   5        4.04        4.41      3.15 o 
  -1  13   5      117.39      136.13      9.87 o 
   0  13   5       66.23       59.24      8.19 o 
   1  13   5       67.35       70.86      6.24 o 
   2  13   5      129.13      129.84      7.23 o 
   3  13   5       85.18       85.38      4.96 o 
 -12   0   6       60.26       62.84      5.74 o 
 -11   0   6        0.26        1.06      2.51 o 
 -10   0   6      243.39      244.32      8.77 o 
  -9   0   6        0.00        5.27      4.11 o 
  -8   0   6        2.56        5.16      1.52 o 
  -7   0   6       22.99       29.18      1.72 o 
  -6   0   6     2049.46     2210.14     19.49 o 
  -5   0   6     3204.11     3449.45     26.38 o 
  -4   0   6     4859.99     5271.56     39.71 o 
  -3   0   6       79.45       76.02      1.13 o 
  -2   0   6     1787.53     1758.45     15.58 o 
  -1   0   6      918.85      897.21      9.96 o 
   0   0   6      154.99      155.18      1.80 o 
   1   0   6     1873.59     2172.18     15.76 o 
   2   0   6        1.28        6.45      0.61 o 
   3   0   6      953.67     1167.55      9.37 o 
   4   0   6      201.52      229.28      3.13 o 
   5   0   6      118.43      127.19      3.68 o 
   6   0   6      816.59      813.37     15.71 o 
   7   0   6     2752.68     2677.51     42.28 o 
   8   0   6       11.73       10.38      5.88 o 
   9   0   6       63.04       57.14      6.72 o 
  10   0   6      124.89      130.14      8.85 o 
 -12   1   6        1.35        0.38      1.87 o 
 -11   1   6        0.69        1.90      1.83 o 
 -10   1   6        8.71       10.91      2.03 o 
  -9   1   6      247.62      247.27      9.46 o 
  -8   1   6       11.69       11.42      1.31 o 
  -7   1   6       24.11       25.69      1.08 o 
  -6   1   6       93.57       81.82      1.21 o 
  -5   1   6      768.34      855.31      6.55 o 
  -4   1   6     3756.16     4001.23     26.96 o 
  -3   1   6      163.80      154.57      1.64 o 
  -2   1   6      741.47      778.86      5.48 o 
  -1   1   6      694.80      739.31      5.40 o 
   0   1   6     1215.30     1301.60      7.69 o 
   1   1   6     2249.53     2540.10     13.30 o 
   2   1   6     1743.98     1883.10      9.97 o 
   3   1   6        4.04        7.10      0.47 o 
   4   1   6      831.38      842.92      5.86 o 
   5   1   6       20.76       19.32      1.31 o 
   6   1   6      114.22      114.95      3.47 o 
   7   1   6       56.64       61.33      3.41 o 
   8   1   6       62.19       64.68      4.07 o 
   9   1   6       15.97       14.89      2.65 o 
  10   1   6        1.36       -1.14      1.86 o 
 -12   2   6       13.31       17.45      2.73 o 
 -11   2   6      186.86      178.02      6.06 o 
 -10   2   6      237.34      235.57      6.12 o 
  -9   2   6      502.68      482.98      8.86 o 
  -8   2   6       13.13       14.33      1.40 o 
  -7   2   6       36.04       31.26      1.20 o 
  -6   2   6       80.42       82.37      1.50 o 
  -5   2   6     2302.98     2446.13     15.93 o 
  -4   2   6     4135.71     4405.44     31.35 o 
  -3   2   6        2.94        2.02      0.21 o 
  -2   2   6       50.59       51.39      0.70 o 
  -1   2   6      159.42      162.97      1.41 o 
   0   2   6       27.12       34.11      0.64 o 
   1   2   6      376.86      404.02      2.74 o 
   2   2   6      928.41     1062.24      6.05 o 
   3   2   6       13.32       20.92      0.82 o 
   4   2   6      136.32      135.10      1.73 o 
   5   2   6      206.19      198.62      3.30 o 
   6   2   6       21.00       22.14      1.93 o 
   7   2   6      166.96      162.93      5.19 o 
   8   2   6       10.52       11.10      2.90 o 
   9   2   6        3.88        7.28      2.17 o 
  10   2   6       51.44       49.01      4.13 o 
 -12   3   6       92.35       92.50      5.55 o 
 -11   3   6       48.65       50.42      4.74 o 
 -10   3   6      363.40      354.03     10.59 o 
  -9   3   6      173.64      160.95      5.43 o 
  -8   3   6        0.82        0.28      0.91 o 
  -7   3   6      609.10      639.67      8.36 o 
  -6   3   6        4.72        6.73      0.66 o 
  -5   3   6        6.00        5.03      0.45 o 
  -4   3   6     2529.79     2638.82     17.48 o 
  -3   3   6      586.82      726.63      4.37 o 
  -2   3   6      659.41      617.92      3.93 o 
  -1   3   6      810.95      818.70      5.13 o 
   0   3   6      443.67      406.65      2.79 o 
   1   3   6      260.92      273.83      2.17 o 
   2   3   6      702.33      744.28      4.54 o 
   3   3   6        0.91        4.49      0.49 o 
   4   3   6      483.55      440.77      4.16 o 
   5   3   6       72.61       71.70      2.13 o 
   6   3   6        9.03       10.05      1.56 o 
   7   3   6       40.67       37.36      3.03 o 
   8   3   6        5.09        7.62      2.06 o 
   9   3   6       10.01       11.36      2.45 o 
  10   3   6        2.65        3.31      2.20 o 
 -11   4   6      110.57      109.74      4.89 o 
 -10   4   6        8.84        7.84      2.00 o 
  -9   4   6       11.71       15.70      2.05 o 
  -8   4   6      200.92      196.39      4.57 o 
  -7   4   6       49.10       56.66      2.21 o 
  -6   4   6       60.00       64.68      1.67 o 
  -5   4   6      490.24      487.38      4.00 o 
  -4   4   6      728.82      759.43      5.43 o 
  -3   4   6       30.92       44.21      0.81 o 
  -2   4   6     1273.63     1464.73      8.97 o 
  -1   4   6        1.65        0.64      0.29 o 
   0   4   6      131.30      124.96      1.38 o 
   1   4   6      350.69      393.49      2.82 o 
   2   4   6       23.78       23.99      0.74 o 
   3   4   6     1094.06     1103.80      7.08 o 
   4   4   6     1194.61     1147.94      9.15 o 
   5   4   6      330.61      323.12      5.00 o 
   6   4   6        9.00        9.97      1.71 o 
   7   4   6      203.26      205.03      5.32 o 
   8   4   6       66.49       73.53      4.40 o 
   9   4   6        0.94       -1.27      1.66 o 
 -11   5   6      108.61      119.00      5.96 o 
 -10   5   6        1.92        7.48      1.98 o 
  -9   5   6       22.21       21.79      2.41 o 
  -8   5   6      458.09      436.18      8.37 o 
  -7   5   6      218.62      215.06      4.41 o 
  -6   5   6       11.40        9.65      1.16 o 
  -5   5   6        0.06        0.63      0.62 o 
  -4   5   6      499.91      523.91      3.92 o 
  -3   5   6      194.15      196.63      2.17 o 
  -2   5   6      425.60      479.02      3.64 o 
  -1   5   6       36.84       45.63      0.96 o 
   0   5   6      512.44      525.03      3.83 o 
   1   5   6     1138.23     1221.17      7.44 o 
   2   5   6      465.29      516.33      3.68 o 
   3   5   6      148.99      153.61      2.09 o 
   4   5   6     1499.45     1388.60     11.50 o 
   5   5   6       17.06       11.85      1.32 o 
   6   5   6        0.22        2.90      1.35 o 
   7   5   6       42.67       38.65      2.89 o 
   8   5   6       64.79       62.82      4.84 o 
   9   5   6        0.29        1.17      1.98 o 
 -11   6   6       31.11       36.36      3.95 o 
 -10   6   6      146.24      154.99      6.17 o 
  -9   6   6        3.72        4.71      2.16 o 
  -8   6   6      325.22      306.14      8.21 o 
  -7   6   6      115.74      103.55      4.04 o 
  -6   6   6      640.48      627.53      9.00 o 
  -5   6   6      117.05       93.46      2.42 o 
  -4   6   6       84.98       75.46      1.72 o 
  -3   6   6       12.43       10.63      0.75 o 
  -2   6   6        1.97        2.56      0.50 o 
  -1   6   6      236.86      208.08      2.16 o 
   0   6   6      200.14      198.63      2.05 o 
   1   6   6       83.84       77.25      1.43 o 
   2   6   6      495.76      508.34      4.67 o 
   3   6   6     1887.96     1861.09     14.55 o 
   4   6   6        0.49        2.29      0.89 o 
   5   6   6      411.00      386.98      5.38 o 
   6   6   6      198.76      210.09      5.40 o 
   7   6   6       46.49       48.84      3.25 o 
   8   6   6      337.47      316.24      7.39 o 
   9   6   6        0.09        2.65      2.28 o 
 -10   7   6       17.86       21.90      3.29 o 
  -9   7   6        4.27        1.06      1.90 o 
  -8   7   6       10.49       12.20      2.36 o 
  -7   7   6       63.19       57.64      3.62 o 
  -6   7   6      215.05      210.31      6.73 o 
  -5   7   6       53.70       57.64      5.70 o 
  -4   7   6      162.56      134.94      2.79 o 
  -3   7   6      340.34      331.35      4.41 o 
  -2   7   6       23.41       23.36      1.15 o 
  -1   7   6       16.34       21.32      1.06 o 
   0   7   6      701.78      665.33      6.06 o 
   1   7   6       67.56       60.65      1.75 o 
   2   7   6       62.12       66.55      2.07 o 
   3   7   6       29.77       27.88      3.17 o 
   4   7   6      114.93      110.85      3.86 o 
   5   7   6      289.25      285.73      6.91 o 
   6   7   6      226.01      215.78      7.31 o 
   7   7   6       17.51       17.06      2.96 o 
   8   7   6      108.11      105.53      6.29 o 
 -10   8   6       11.35       12.82      3.08 o 
  -9   8   6       42.62       42.77      4.12 o 
  -8   8   6        7.11        7.54      2.79 o 
  -7   8   6       28.78       28.88      2.73 o 
  -6   8   6      140.96      125.24      7.46 o 
  -5   8   6       16.57       14.98      1.94 o 
  -4   8   6      239.46      236.14      4.32 o 
  -3   8   6      106.09      109.89      2.78 o 
  -2   8   6      219.93      217.53      3.95 o 
  -1   8   6      302.93      305.31      5.29 o 
   0   8   6      129.16      143.21      2.80 o 
   1   8   6       82.00       82.80      2.88 o 
   2   8   6       40.15       35.90      1.65 o 
   3   8   6      432.34      407.07      8.28 o 
   4   8   6       61.96       61.56      3.33 o 
   5   8   6      473.65      479.77      9.18 o 
   6   8   6      425.37      430.71     24.67 o 
   7   8   6       20.52       23.07      4.84 o 
   8   8   6       69.16       71.47      8.79 o 
  -9   9   6        7.65        4.53      2.15 o 
  -8   9   6       28.79       19.73      2.37 o 
  -7   9   6       19.20       22.23      3.04 o 
  -6   9   6       32.22       36.84      3.12 o 
  -5   9   6      257.98      286.95      7.49 o 
  -4   9   6        1.63        0.80      1.39 o 
  -3   9   6      144.60      149.88      4.56 o 
  -2   9   6      240.40      232.85      8.12 o 
  -1   9   6        8.91       14.68      2.42 o 
   0   9   6      378.57      372.26      5.53 o 
   1   9   6        8.78       10.49      1.42 o 
   2   9   6      391.08      366.67      5.57 o 
   3   9   6       28.69       26.79      2.34 o 
   4   9   6      228.38      214.94      5.84 o 
   5   9   6       30.27       31.55      2.67 o 
   6   9   6       19.01       20.02      4.62 o 
   7   9   6      238.29      220.97     10.10 o 
  -8  10   6       23.05       20.31      4.32 o 
  -7  10   6       45.24       42.40      4.11 o 
  -6  10   6      115.43      132.58      7.27 o 
  -5  10   6       19.93       17.81      3.53 o 
  -4  10   6       44.94       45.37      3.37 o 
  -3  10   6        0.19       -1.58      1.58 o 
  -2  10   6       49.84       50.87      3.78 o 
  -1  10   6      174.99      187.12      6.55 o 
   0  10   6      135.07      112.47      4.11 o 
   1  10   6       30.75       33.30      2.53 o 
   2  10   6       41.04       45.87      3.54 o 
   3  10   6        1.35        0.97      1.46 o 
   4  10   6        1.04        1.02      1.76 o 
   5  10   6        0.66        3.02      1.96 o 
   6  10   6      116.91      110.24      8.02 o 
  -7  11   6       48.50       41.80      6.72 o 
  -6  11   6       27.36       30.67      5.04 o 
  -5  11   6      124.50      148.97      7.86 o 
  -4  11   6       53.01       52.06      3.71 o 
  -3  11   6       42.76       42.33      4.63 o 
  -2  11   6      157.39      140.62      5.47 o 
  -1  11   6        0.07       -0.12      1.62 o 
   0  11   6      153.27      156.03      5.64 o 
   1  11   6       42.91       50.87      2.95 o 
   2  11   6       94.11       94.86      4.77 o 
   3  11   6        2.96        5.57      3.34 o 
   4  11   6      113.39      117.35      5.64 o 
   5  11   6       22.00       20.95      2.78 o 
  -6  12   6       78.89       85.31      7.11 o 
  -5  12   6       20.41       19.52      8.82 o 
  -4  12   6      235.24      246.19      7.38 o 
  -3  12   6       30.03       38.14      4.17 o 
  -2  12   6       31.70       35.83      3.62 o 
  -1  12   6       69.53       80.26      9.66 o 
   0  12   6        7.95       12.98      2.58 o 
   1  12   6       14.67       18.06      3.70 o 
   2  12   6        9.66       12.27      3.24 o 
   3  12   6        5.96        5.59      2.58 o 
   4  12   6        4.63        3.96      3.02 o 
  -4  13   6       64.97       65.03      6.34 o 
  -3  13   6       55.84       57.76      4.44 o 
  -2  13   6      142.09      133.06     12.60 o 
  -1  13   6        6.07        6.13      2.64 o 
   0  13   6        2.74        4.76      3.11 o 
   1  13   6       32.06       35.19      4.72 o 
   2  13   6       33.01       28.87      4.34 o 
   3  13   6       50.66       49.38      5.14 o 
 -12   1   7       16.25       20.35      2.74 o 
 -11   1   7       26.76       20.50      2.51 o 
 -10   1   7       20.73       22.50      2.34 o 
  -9   1   7      518.19      513.58      9.02 o 
  -8   1   7        3.11        3.92      1.13 o 
  -7   1   7      509.07      493.85      5.28 o 
  -6   1   7       92.03       94.43      1.39 o 
  -5   1   7      149.09      119.57      1.62 o 
  -4   1   7      404.34      410.95      3.49 o 
  -3   1   7     4322.49     4504.53     26.95 o 
  -2   1   7     1837.26     1814.11     11.01 o 
  -1   1   7     2046.73     2095.21     12.76 o 
   0   1   7       24.40       19.09      0.52 o 
   1   1   7      558.60      605.56      3.79 o 
   2   1   7     6302.64     6849.37     33.35 o 
   3   1   7      585.00      613.57      4.08 o 
   4   1   7      513.85      475.76      3.84 o 
   5   1   7      528.93      516.63      5.97 o 
   6   1   7       16.23       10.36      1.48 o 
   7   1   7       76.21       69.73      4.19 o 
   8   1   7      184.55      184.89      5.98 o 
   9   1   7        0.04       -1.14      1.78 o 
  10   1   7       12.75       18.67      2.98 o 
 -12   2   7       28.24       33.80      3.21 o 
 -11   2   7       31.95       30.73      2.81 o 
 -10   2   7       89.50       94.73      4.85 o 
  -9   2   7       54.96       56.71      2.92 o 
  -8   2   7       91.86       91.31      2.68 o 
  -7   2   7      270.95      276.30      3.86 o 
  -6   2   7      424.85      432.70      3.94 o 
  -5   2   7      203.85      187.76      2.35 o 
  -4   2   7      328.45      439.25      4.67 o 
  -3   2   7     1985.79     2128.11     13.07 o 
  -2   2   7      747.56      746.32      4.99 o 
  -1   2   7     5109.53     5349.59     29.19 o 
   0   2   7       11.78        9.50      0.40 o 
   1   2   7     4465.08     4747.86     24.83 o 
   2   2   7     2383.71     2560.11     13.59 o 
   3   2   7      601.39      550.71      3.85 o 
   4   2   7      107.41       93.42      1.52 o 
   5   2   7        4.12        2.00      1.01 o 
   6   2   7       86.97       86.04      3.22 o 
   7   2   7      420.08      425.22      8.97 o 
   8   2   7       37.57       38.73      3.41 o 
   9   2   7       70.51       80.59      4.82 o 
  10   2   7        2.85        0.98      3.03 o 
 -12   3   7        9.40       11.34      2.37 o 
 -11   3   7        9.67       12.97      2.34 o 
 -10   3   7        1.36        3.03      1.66 o 
  -9   3   7       32.64       31.85      4.00 o 
  -8   3   7        0.03       -0.54      0.97 o 
  -7   3   7        5.35        3.74      0.84 o 
  -6   3   7       39.07       48.40      1.51 o 
  -5   3   7      298.22      279.43      3.48 o 
  -4   3   7      174.18      181.93      1.65 o 
  -3   3   7      226.05      249.02      2.01 o 
  -2   3   7      512.94      594.54      3.98 o 
  -1   3   7     1480.00     1684.04      9.52 o 
   0   3   7        8.32        6.60      0.42 o 
   1   3   7        0.13        0.14      0.28 o 
   2   3   7      107.46      124.79      1.45 o 
   3   3   7       35.13       29.49      0.90 o 
   4   3   7      508.13      464.93      4.54 o 
   5   3   7      314.88      309.65      4.33 o 
   6   3   7        6.01        6.62      1.84 o 
   7   3   7        7.93       10.24      2.06 o 
   8   3   7       53.54       51.30      4.93 o 
   9   3   7        6.26        6.82      2.70 o 
 -11   4   7        4.41        5.56      1.97 o 
 -10   4   7       78.05       82.17      4.07 o 
  -9   4   7       19.57       20.39      2.15 o 
  -8   4   7       45.42       40.25      2.40 o 
  -7   4   7       12.66       14.89      1.29 o 
  -6   4   7      130.41      117.21      2.01 o 
  -5   4   7       29.18       29.01      0.88 o 
  -4   4   7     2599.74     2473.36     14.83 o 
  -3   4   7      563.34      518.18      3.96 o 
  -2   4   7     1636.67     1725.70     10.17 o 
  -1   4   7      502.75      522.53      3.61 o 
   0   4   7      332.74      394.39      2.84 o 
   1   4   7     1528.64     1599.27      9.16 o 
   2   4   7      250.37      243.32      2.21 o 
   3   4   7     2371.08     2369.18     14.99 o 
   4   4   7      440.70      377.08      4.59 o 
   5   4   7      596.25      534.60      7.21 o 
   6   4   7       74.39       64.08      3.46 o 
   7   4   7       30.43       27.13      2.61 o 
   8   4   7        0.14        2.74      4.31 o 
   9   4   7        2.06        5.58      2.91 o 
 -11   5   7        9.27       10.40      2.64 o 
 -10   5   7       24.44       22.58      2.94 o 
  -9   5   7        4.23        2.73      1.52 o 
  -8   5   7       80.17       70.99      3.35 o 
  -7   5   7      205.77      215.96      4.33 o 
  -6   5   7        7.68        9.82      1.16 o 
  -5   5   7        8.27       12.12      0.77 o 
  -4   5   7       54.75       51.49      1.23 o 
  -3   5   7      141.19      129.32      1.65 o 
  -2   5   7      802.32      764.15      5.52 o 
  -1   5   7     1813.95     2009.58     12.52 o 
   0   5   7      262.32      227.12      2.07 o 
   1   5   7      647.92      652.70      4.31 o 
   2   5   7      247.24      209.97      2.10 o 
   3   5   7        0.02        0.64      0.51 o 
   4   5   7      202.19      175.46      2.87 o 
   5   5   7       16.14       16.38      1.58 o 
   6   5   7       19.26       17.45      2.07 o 
   7   5   7       79.81       81.76      4.01 o 
   8   5   7      148.38      134.26      6.85 o 
   9   5   7       24.48       28.05      3.27 o 
 -11   6   7        0.11        3.30      2.28 o 
 -10   6   7        8.88        9.65      2.49 o 
  -9   6   7       98.44       97.48      4.99 o 
  -8   6   7      219.42      200.92      6.35 o 
  -7   6   7      334.55      324.06      7.17 o 
  -6   6   7       19.35       21.24      1.76 o 
  -5   6   7       77.40       78.74      2.24 o 
  -4   6   7      542.87      440.60     21.96 o 
  -3   6   7      826.76      817.31      7.72 o 
  -2   6   7      184.96      168.44      2.14 o 
  -1   6   7      203.83      187.17      2.15 o 
   0   6   7      118.75      122.43      1.72 o 
   1   6   7       74.36       77.80      1.43 o 
   2   6   7      155.64      158.48      3.08 o 
   3   6   7      106.16       99.35      3.39 o 
   4   6   7      104.44       89.70      2.73 o 
   5   6   7      108.91      101.19      2.90 o 
   6   6   7        0.01       -1.27      1.57 o 
   7   6   7        8.67       12.46      2.34 o 
   8   6   7        5.70        5.89      2.32 o 
   9   6   7       10.18       15.38      3.23 o 
 -10   7   7       64.72       59.91      7.09 o 
  -9   7   7       12.90       12.18      2.69 o 
  -8   7   7       50.13       43.09      3.71 o 
  -7   7   7       67.39       59.84      3.24 o 
  -6   7   7       15.75       15.12      2.18 o 
  -5   7   7      740.17      761.82     10.58 o 
  -4   7   7      309.74      285.34      4.57 o 
  -3   7   7     2050.27     2063.00     16.70 o 
  -2   7   7       34.57       25.31      1.22 o 
  -1   7   7     1299.26     1223.45     10.19 o 
   0   7   7      185.61      197.48      3.21 o 
   1   7   7      666.20      683.38      6.79 o 
   2   7   7       70.13       75.87      2.29 o 
   3   7   7      295.70      273.12      6.86 o 
   4   7   7      489.89      488.44      8.17 o 
   5   7   7       92.58       95.72      3.19 o 
   6   7   7      169.67      161.51      6.38 o 
   7   7   7       11.77       10.87      4.44 o 
   8   7   7       31.34       34.31      4.11 o 
 -10   8   7        3.29        2.46      2.28 o 
  -9   8   7        2.80        1.68      2.12 o 
  -8   8   7       16.11       15.97      2.26 o 
  -7   8   7       52.58       46.21      4.18 o 
  -6   8   7      359.18      340.03      9.68 o 
  -5   8   7        3.40        5.62      1.66 o 
  -4   8   7        4.81       12.53      2.43 o 
  -3   8   7        0.91        2.38      0.91 o 
  -2   8   7        1.97        2.08      1.00 o 
  -1   8   7       95.37       81.25      2.69 o 
   0   8   7      149.18      124.20      2.75 o 
   1   8   7        0.10        0.06      0.78 o 
   2   8   7       63.85       58.15      2.16 o 
   3   8   7      680.55      642.03     12.98 o 
   4   8   7      184.86      182.30      4.72 o 
   5   8   7      625.22      631.29     11.22 o 
   6   8   7        4.83        4.15      2.33 o 
   7   8   7      234.04      241.96     11.90 o 
   8   8   7        0.03        2.36      2.50 o 
  -9   9   7        4.49        9.11      2.68 o 
  -8   9   7       29.89       33.08      4.04 o 
  -7   9   7       17.63        8.44      4.74 o 
  -6   9   7       16.35       15.03      2.27 o 
  -5   9   7       72.86       71.05      4.97 o 
  -4   9   7       74.61       65.28      2.94 o 
  -3   9   7       10.48       18.06      3.34 o 
  -2   9   7      130.59      133.67      5.05 o 
  -1   9   7       87.97       80.87     14.89 o 
   0   9   7       87.67       80.66      3.19 o 
   1   9   7       41.16       33.26      2.18 o 
   2   9   7       21.03       20.24      1.63 o 
   3   9   7       94.98       76.34     12.09 o 
   4   9   7      299.35      298.40      6.37 o 
   5   9   7        8.52       11.11      1.94 o 
   6   9   7       50.98       50.58      4.44 o 
   7   9   7       98.80       85.37      7.42 o 
  -8  10   7       38.41       43.69      4.35 o 
  -7  10   7      140.53      139.22      5.51 o 
  -6  10   7       52.30       50.93      8.19 o 
  -5  10   7      182.80      190.79      8.25 o 
  -4  10   7      581.49      572.27     11.62 o 
  -3  10   7       58.76       55.31      4.72 o 
  -2  10   7        2.98        4.62      1.94 o 
  -1  10   7        4.96        5.55      1.73 o 
   0  10   7      142.93      139.59      4.61 o 
   1  10   7      113.57      120.02      3.99 o 
   2  10   7      229.11      231.29      6.85 o 
   3  10   7       76.26       73.17      4.26 o 
   4  10   7        8.05       12.01      2.15 o 
   5  10   7      403.56      393.11      9.85 o 
   6  10   7       36.97       31.12      5.05 o 
  -7  11   7        0.47       -0.33      2.72 o 
  -6  11   7      269.77      293.13     10.97 o 
  -5  11   7      136.57      144.53     13.86 o 
  -4  11   7      236.19      247.62     17.29 o 
  -3  11   7       66.11       64.61      4.32 o 
  -2  11   7       14.02       17.86      2.92 o 
  -1  11   7        1.36        1.05      1.60 o 
   0  11   7        5.85        4.98      2.25 o 
   1  11   7       85.82       88.70      3.53 o 
   2  11   7       66.56       75.02      4.49 o 
   3  11   7       25.95       31.82      3.52 o 
   4  11   7      170.71      172.59      6.41 o 
   5  11   7        1.78        3.70      2.55 o 
  -6  12   7        2.55        2.48      2.92 o 
  -5  12   7       52.21       51.10     11.55 o 
  -4  12   7        3.65        0.79      2.39 o 
  -3  12   7       23.17       18.35      8.34 o 
  -2  12   7        0.03        1.99      2.15 o 
  -1  12   7      184.35      195.89     10.44 o 
   0  12   7       18.62       25.61      3.09 o 
   1  12   7        8.41        5.88      3.02 o 
   2  12   7       35.44       31.61      4.18 o 
   3  12   7       38.51       40.62      3.79 o 
   4  12   7        1.49        0.67      2.17 o 
  -4  13   7        0.21       -0.68      2.16 o 
  -3  13   7      126.37      130.02      5.91 o 
  -2  13   7       31.83       36.38      3.79 o 
  -1  13   7      257.66      261.13      7.90 o 
   0  13   7      325.51      342.32     20.58 o 
   1  13   7      182.37      194.23      8.91 o 
   2  13   7        2.41        4.92      3.23 o 
 -12   0   8       62.02       54.20      7.77 o 
 -11   0   8      413.84      401.12     11.90 o 
 -10   0   8        0.82        0.90      5.46 o 
  -9   0   8        6.39       10.43      2.32 o 
  -8   0   8      384.84      386.96      9.15 o 
  -7   0   8      374.49      403.63      7.28 o 
  -6   0   8      755.89      735.30      7.83 o 
  -5   0   8       73.10       74.00      1.28 o 
  -4   0   8       13.27        1.60      0.29 o 
  -3   0   8       80.46       78.83      1.26 o 
  -2   0   8      125.15      136.29      1.89 o 
  -1   0   8      486.43      494.85      5.04 o 
   0   0   8     2362.53     2541.21     18.23 o 
   1   0   8     9038.25     9560.82     78.43 o 
   2   0   8     2179.46     2259.45     21.12 o 
   3   0   8     3036.05     3097.70     23.66 o 
   4   0   8     2607.03     2634.97     24.12 o 
   5   0   8       12.26       14.82      1.82 o 
   6   0   8      250.87      220.04      6.04 o 
   7   0   8      480.47      477.84     18.48 o 
   8   0   8        3.73        7.68      3.57 o 
   9   0   8       16.78       25.07      4.45 o 
 -12   1   8       13.75       19.93      2.63 o 
 -11   1   8        1.21        4.98      2.06 o 
 -10   1   8       22.57       21.92      2.27 o 
  -9   1   8        6.34        5.76      1.49 o 
  -8   1   8      187.42      182.79      3.56 o 
  -7   1   8       16.71       19.43      0.89 o 
  -6   1   8       83.61       82.79      1.50 o 
  -5   1   8      229.70      252.91      2.63 o 
  -4   1   8      689.29      722.64      5.81 o 
  -3   1   8      962.76     1010.60      6.05 o 
  -2   1   8       56.01       55.20      0.89 o 
  -1   1   8      476.44      464.36      3.05 o 
   0   1   8       83.27       75.28      0.91 o 
   1   1   8      441.38      536.89      3.51 o 
   2   1   8      329.01      367.62      2.74 o 
   3   1   8     1113.15     1159.38      7.19 o 
   4   1   8       41.51       39.74      1.23 o 
   5   1   8      163.40      153.41      2.74 o 
   6   1   8       21.43       20.93      1.98 o 
   7   1   8       40.57       39.67      4.79 o 
   8   1   8       91.12       88.14      5.44 o 
   9   1   8       46.62       50.09      4.10 o 
 -12   2   8       12.81       12.75      2.34 o 
 -11   2   8      160.43      145.18      7.82 o 
 -10   2   8        0.87        0.76      1.39 o 
  -9   2   8      307.95      305.88      6.37 o 
  -8   2   8      224.98      218.33      3.67 o 
  -7   2   8     1409.19     1463.41     12.56 o 
  -6   2   8      338.82      367.49      4.27 o 
  -5   2   8      137.47      152.80      2.04 o 
  -4   2   8     1193.16     1228.85     10.24 o 
  -3   2   8       88.71       98.05      1.08 o 
  -2   2   8        5.43       11.18      0.47 o 
  -1   2   8       19.33       15.61      0.41 o 
   0   2   8      593.05      638.95      3.92 o 
   1   2   8      694.56      755.50      4.82 o 
   2   2   8      161.66      176.77      1.78 o 
   3   2   8     1022.68      994.97      6.22 o 
   4   2   8       27.19       28.44      1.07 o 
   5   2   8       20.40       22.17      1.33 o 
   6   2   8      124.11      119.66      3.98 o 
   7   2   8       49.76       57.90      3.75 o 
   8   2   8        7.73        7.00      2.12 o 
   9   2   8      101.82       99.99      7.33 o 
 -12   3   8       30.05       37.06      5.12 o 
 -11   3   8       70.04       75.29      5.21 o 
 -10   3   8        2.71        3.91      1.70 o 
  -9   3   8       21.70       19.90      2.25 o 
  -8   3   8       49.16       50.73      2.19 o 
  -7   3   8     1756.72     1725.98     15.74 o 
  -6   3   8      427.38      465.20      5.02 o 
  -5   3   8      971.26      988.72      8.02 o 
  -4   3   8       46.98       54.67      0.79 o 
  -3   3   8      658.35      679.05      4.63 o 
  -2   3   8      468.83      538.54      3.94 o 
  -1   3   8     1121.90     1156.53      6.69 o 
   0   3   8        0.12        7.26      0.41 o 
   1   3   8       38.46       23.97      0.70 o 
   2   3   8     2119.18     2208.50     12.20 o 
   3   3   8       99.34       94.60      1.43 o 
   4   3   8      133.77      139.49      2.05 o 
   5   3   8      285.41      276.16      4.90 o 
   6   3   8     1022.63      972.08     13.74 o 
   7   3   8        0.34        1.14      1.46 o 
   8   3   8      274.31      273.57      9.21 o 
   9   3   8       61.07       65.55      4.54 o 
 -11   4   8        0.08       -0.16      1.49 o 
 -10   4   8       32.92       29.81      2.60 o 
  -9   4   8        1.15        1.35      1.52 o 
  -8   4   8       97.99      107.39      3.51 o 
  -7   4   8       77.90       79.66      2.34 o 
  -6   4   8      947.13     1050.38      9.98 o 
  -5   4   8       76.88       75.32      1.17 o 
  -4   4   8       15.99        4.55      0.47 o 
  -3   4   8        0.01        0.27      0.34 o 
  -2   4   8        0.06        1.55      0.34 o 
  -1   4   8     1440.78     1570.28      9.15 o 
   0   4   8      142.50      110.30      1.33 o 
   1   4   8        3.50        4.55      0.47 o 
   2   4   8       40.90       39.95      0.97 o 
   3   4   8       80.55       88.04      1.71 o 
   4   4   8      203.12      185.08      2.85 o 
   5   4   8       12.99       14.05      1.39 o 
   6   4   8       42.29       43.02      2.88 o 
   7   4   8       36.21       34.83      3.16 o 
   8   4   8       87.82       88.97      4.97 o 
   9   4   8       12.81       13.77      2.76 o 
 -11   5   8        3.02        1.60      2.14 o 
 -10   5   8        1.04        1.27      1.78 o 
  -9   5   8        0.63       -1.47      1.61 o 
  -8   5   8      210.67      203.41      7.19 o 
  -7   5   8        2.73        0.89      0.94 o 
  -6   5   8     1102.11     1070.23     13.07 o 
  -5   5   8     1767.49     1843.45     14.16 o 
  -4   5   8       24.67       26.94      1.04 o 
  -3   5   8       39.12       36.42      1.00 o 
  -2   5   8       20.18       25.54      0.83 o 
  -1   5   8      107.16       74.62      1.25 o 
   0   5   8       31.54       19.93      0.71 o 
   1   5   8       54.36       45.70      1.11 o 
   2   5   8        3.38        3.64      0.55 o 
   3   5   8      234.76      223.84      2.95 o 
   4   5   8      223.52      226.03      3.61 o 
   5   5   8       68.23       72.63      2.85 o 
   6   5   8      243.29      225.81      6.75 o 
   7   5   8        2.16        2.77      1.69 o 
   8   5   8       80.25       80.61      4.93 o 
   9   5   8      106.71       99.78      6.51 o 
 -11   6   8       65.70       66.48      4.78 o 
 -10   6   8        3.07       -0.33      1.91 o 
  -9   6   8       77.32       87.01      4.72 o 
  -8   6   8        3.85        4.56      1.82 o 
  -7   6   8        0.71       -1.28      1.28 o 
  -6   6   8      889.06      852.04     10.98 o 
  -5   6   8     1298.36     1249.04     14.88 o 
  -4   6   8     1496.96     1374.41     16.29 o 
  -3   6   8     1850.81     1805.07     13.56 o 
  -2   6   8      681.46      647.66      6.01 o 
  -1   6   8       97.23      104.73      1.83 o 
   0   6   8     1333.49     1278.39      8.72 o 
   1   6   8      138.98      136.49      2.16 o 
   2   6   8      703.07      668.61      7.07 o 
   3   6   8       59.77       68.38      2.21 o 
   4   6   8      203.85      211.88      4.51 o 
   5   6   8      321.35      311.90      5.39 o 
   6   6   8        9.83        8.31      1.98 o 
   7   6   8       92.77       96.46      4.90 o 
   8   6   8        4.75        4.17      2.24 o 
 -10   7   8        6.74        5.91      2.43 o 
  -9   7   8       82.39       87.14      6.39 o 
  -8   7   8        4.17       -0.44      1.66 o 
  -7   7   8      245.90      241.28      5.88 o 
  -6   7   8       44.82       44.24      3.01 o 
  -5   7   8      166.51      177.47      4.51 o 
  -4   7   8      768.66      702.86      8.47 o 
  -3   7   8        5.50        5.47      0.86 o 
  -2   7   8       43.81       39.84      1.56 o 
  -1   7   8      180.38      181.93      2.74 o 
   0   7   8      257.68      259.30      4.38 o 
   1   7   8        0.39        0.04      0.82 o 
   2   7   8      206.34      194.04      3.89 o 
   3   7   8        0.06       -0.05      0.84 o 
   4   7   8       29.31       30.91      2.37 o 
   5   7   8       24.16       28.91      2.18 o 
   6   7   8       15.47       17.29      2.89 o 
   7   7   8        9.43       10.54      2.89 o 
   8   7   8        9.84       12.92      3.23 o 
 -10   8   8        5.31        2.73      1.98 o 
  -9   8   8       32.54       29.39      2.85 o 
  -8   8   8        4.17        3.05      1.91 o 
  -7   8   8      245.57      255.00      7.75 o 
  -6   8   8      437.84      416.45     13.15 o 
  -5   8   8      187.66      185.85      5.64 o 
  -4   8   8     1074.40     1027.59     12.91 o 
  -3   8   8      131.79      144.86      3.79 o 
  -2   8   8      383.15      365.53      8.08 o 
  -1   8   8      173.15      170.11      3.76 o 
   0   8   8      438.03      389.71      5.32 o 
   1   8   8       18.44       17.89      1.31 o 
   2   8   8      448.81      422.65      6.54 o 
   3   8   8        1.06        0.07      1.33 o 
   4   8   8        4.32        5.23      1.58 o 
   5   8   8       84.70       91.15      4.02 o 
   6   8   8        4.81        5.41      2.53 o 
   7   8   8       54.69       59.14      8.20 o 
  -9   9   8      184.97      192.00      7.34 o 
  -8   9   8       57.53       51.81      4.31 o 
  -7   9   8        5.09        2.74      2.23 o 
  -6   9   8        7.03        4.54      4.27 o 
  -5   9   8      159.54      160.96      8.16 o 
  -4   9   8      129.56      151.39      4.07 o 
  -3   9   8      751.57      794.97     14.53 o 
  -2   9   8       15.41       12.48      2.25 o 
  -1   9   8       95.90       88.75      3.44 o 
   0   9   8      122.97      121.01      3.01 o 
   1   9   8        4.39        4.90      1.42 o 
   2   9   8      156.91      162.21      3.85 o 
   3   9   8       11.85       19.30      2.15 o 
   4   9   8      128.10      140.57      4.86 o 
   5   9   8        0.09        2.68      1.94 o 
   6   9   8       66.69       78.14      7.51 o 
   7   9   8      168.21      166.31      7.34 o 
  -8  10   8        1.79       -0.97      1.47 o 
  -7  10   8        8.39        9.66      3.42 o 
  -6  10   8      110.69      122.06     13.44 o 
  -5  10   8        4.58        4.76      2.62 o 
  -4  10   8      129.61      123.64      6.87 o 
  -3  10   8       31.13       28.59      2.90 o 
  -2  10   8      291.87      266.17      7.48 o 
  -1  10   8        7.72        4.84      1.47 o 
   0  10   8        5.30        6.56      1.63 o 
   1  10   8        9.87       10.59      2.40 o 
   2  10   8        0.57        1.21      1.74 o 
   3  10   8        4.94        3.36      2.08 o 
   4  10   8       41.43       42.70      3.06 o 
   5  10   8       24.11       20.88      4.98 o 
   6  10   8       40.26       38.79     10.29 o 
  -7  11   8        0.16        3.43      2.72 o 
  -6  11   8       29.74       36.05     10.50 o 
  -5  11   8       71.87       78.36      6.34 o 
  -4  11   8       82.70       78.49      4.15 o 
  -3  11   8       37.19       36.70      3.34 o 
  -2  11   8        9.42       11.83      2.56 o 
  -1  11   8       49.95       50.84      3.33 o 
   0  11   8       95.11      105.43      4.81 o 
   1  11   8       11.88       10.38      2.28 o 
   2  11   8       52.04       55.83      4.01 o 
   3  11   8       18.23       17.23      2.95 o 
   4  11   8        6.74        7.01      2.59 o 
   5  11   8        0.43        0.53      2.54 o 
  -6  12   8        1.59       -0.02      2.92 o 
  -5  12   8       11.37       14.02      3.83 o 
  -4  12   8       62.82       66.59      6.24 o 
  -3  12   8       52.31       45.90      8.38 o 
  -2  12   8       78.77       74.23      4.76 o 
  -1  12   8      120.54      112.38      8.05 o 
   0  12   8       16.06       17.52      2.89 o 
   1  12   8       38.77       42.30      4.84 o 
   2  12   8      145.95      149.35      7.53 o 
   3  12   8       28.20       26.73      3.38 o 
   4  12   8        0.20        0.14      2.34 o 
  -4  13   8        1.97        1.30      3.78 o 
  -3  13   8       37.81       46.70      4.63 o 
  -2  13   8       15.75       14.72      2.98 o 
  -1  13   8        0.40       -2.09      2.09 o 
   0  13   8      110.74      110.90      8.61 o 
   1  13   8        6.71        7.56      3.40 o 
   2  13   8      107.99      119.87      7.11 o 
 -12   1   9      141.88      146.98      5.16 o 
 -11   1   9       69.24       73.57      3.86 o 
 -10   1   9        0.45        2.43      1.49 o 
  -9   1   9       33.50       33.02      2.14 o 
  -8   1   9      120.41      131.11      2.93 o 
  -7   1   9       31.14       36.76      1.07 o 
  -6   1   9      538.48      550.12      4.66 o 
  -5   1   9       26.82       34.02      0.90 o 
  -4   1   9      191.23      177.22      1.86 o 
  -3   1   9     1771.99     1815.21     10.30 o 
  -2   1   9     1063.91     1131.43      8.08 o 
  -1   1   9     1426.58     1448.56      7.95 o 
   0   1   9      183.47      226.44      1.77 o 
   1   1   9      435.77      389.72      2.84 o 
   2   1   9        1.31        3.12      0.38 o 
   3   1   9      458.10      479.05      3.79 o 
   4   1   9      610.45      578.69      4.99 o 
   5   1   9     1822.74     1787.45     16.39 o 
   6   1   9       63.78       51.54      2.74 o 
   7   1   9        0.20       -0.62      1.52 o 
   8   1   9      244.52      252.22      9.82 o 
   9   1   9      174.11      179.18      6.49 o 
 -12   2   9        8.19        7.82      2.04 o 
 -11   2   9       32.68       34.22      2.86 o 
 -10   2   9       10.12       11.82      1.86 o 
  -9   2   9       17.55       16.33      2.20 o 
  -8   2   9      162.97      173.49      3.25 o 
  -7   2   9      995.50     1021.10      9.18 o 
  -6   2   9     1000.71     1034.70      9.62 o 
  -5   2   9      745.91      772.91      6.92 o 
  -4   2   9      896.14      804.74      5.42 o 
  -3   2   9     1654.19     1877.50     12.03 o 
  -2   2   9      727.55      732.49      5.13 o 
  -1   2   9     2437.29     2681.10     14.24 o 
   0   2   9     1301.65     1383.71      7.53 o 
   1   2   9       82.39       71.33      1.09 o 
   2   2   9      171.06      140.19      1.58 o 
   3   2   9      388.68      393.79      3.24 o 
   4   2   9        2.20        2.18      0.67 o 
   5   2   9      813.27      776.57      8.80 o 
   6   2   9        4.92        6.41      2.39 o 
   7   2   9       48.25       53.48      3.67 o 
   8   2   9       10.80        8.30      2.42 o 
   9   2   9       34.62       42.58      3.98 o 
 -12   3   9       31.10       35.38      3.12 o 
 -11   3   9       27.41       29.59      2.74 o 
 -10   3   9      214.09      193.68      6.79 o 
  -9   3   9        2.29        0.97      1.32 o 
  -8   3   9       18.40       16.03      1.85 o 
  -7   3   9      139.83      163.31      2.54 o 
  -6   3   9     1062.44     1120.74      9.72 o 
  -5   3   9      227.98      242.08      2.72 o 
  -4   3   9       69.11       69.48      0.98 o 
  -3   3   9        2.95        6.19      0.42 o 
  -2   3   9        0.18        2.60      0.30 o 
  -1   3   9       83.70       87.09      1.06 o 
   0   3   9      602.78      664.81      4.16 o 
   1   3   9      260.58      258.32      2.19 o 
   2   3   9      190.47      196.99      1.98 o 
   3   3   9      127.11      123.46      1.75 o 
   4   3   9       56.74       57.00      1.59 o 
   5   3   9        7.10        7.79      1.16 o 
   6   3   9      103.19       95.17      3.88 o 
   7   3   9        4.45        1.61      1.65 o 
   8   3   9       14.82       20.71      2.81 o 
   9   3   9       10.11        8.77      2.48 o 
 -12   4   9        0.99        3.02      2.21 o 
 -11   4   9       14.48       17.94      2.36 o 
 -10   4   9      235.31      219.95      6.52 o 
  -9   4   9      510.78      504.92     18.16 o 
  -8   4   9       12.86       11.21      3.54 o 
  -7   4   9        8.42       17.36      2.77 o 
  -6   4   9      247.20      266.45      3.41 o 
  -5   4   9        3.48        6.03      0.47 o 
  -4   4   9      343.79      362.30      2.96 o 
  -3   4   9      100.87      120.84      1.49 o 
  -2   4   9      196.71      161.03      1.68 o 
  -1   4   9      596.18      616.73      4.16 o 
   0   4   9     1102.34     1159.14      6.96 o 
   1   4   9       15.31       14.15      0.64 o 
   2   4   9     1920.06     1817.63     10.66 o 
   3   4   9      443.71      433.75      4.56 o 
   4   4   9       42.26       38.33      1.30 o 
   5   4   9      154.34      140.93      3.28 o 
   6   4   9       33.13       29.83      2.51 o 
   7   4   9       65.10       70.40      4.44 o 
   8   4   9        1.51        0.16      1.78 o 
   9   4   9      285.43      274.54      9.37 o 
 -11   5   9       95.91      103.71      5.15 o 
 -10   5   9       76.50       73.63      4.14 o 
  -9   5   9        8.22        8.91      2.09 o 
  -8   5   9        6.14        7.26      1.82 o 
  -7   5   9      142.64      134.24      6.42 o 
  -6   5   9        2.94        3.46      0.83 o 
  -5   5   9       29.54       21.19      0.99 o 
  -4   5   9      666.91      675.26      5.52 o 
  -3   5   9      126.12      106.98      1.56 o 
  -2   5   9       17.40       15.47      0.68 o 
  -1   5   9      130.15      132.42      1.65 o 
   0   5   9      421.92      443.60      3.33 o 
   1   5   9      801.66      781.38      5.65 o 
   2   5   9      784.51      732.08      6.14 o 
   3   5   9       84.24       69.48      2.00 o 
   4   5   9      711.29      738.30      9.05 o 
   5   5   9        0.39       -0.46      1.01 o 
   6   5   9      535.81      501.74     10.07 o 
   7   5   9        3.53        7.84      2.12 o 
   8   5   9        0.29       -1.44      2.55 o 
 -11   6   9        2.58        5.70      2.33 o 
 -10   6   9      129.66      136.58      5.60 o 
  -9   6   9        0.24       -0.21      1.74 o 
  -8   6   9       36.62       34.20      3.06 o 
  -7   6   9       59.10       60.03      2.76 o 
  -6   6   9       14.46       12.97      1.89 o 
  -5   6   9       23.82       26.10      2.26 o 
  -4   6   9      261.55      269.30      5.36 o 
  -3   6   9      450.49      404.42      4.25 o 
  -2   6   9        2.32        5.89      0.73 o 
  -1   6   9      720.50      738.54      6.38 o 
   0   6   9        0.78        0.37      0.46 o 
   1   6   9        1.61        1.08      0.83 o 
   2   6   9     2291.30     2178.48     17.47 o 
   3   6   9       21.88       31.29      1.68 o 
   4   6   9      728.66      663.95      9.97 o 
   5   6   9        5.20        5.62      1.44 o 
   6   6   9       95.67      101.74      5.67 o 
   7   6   9       31.22       32.69      5.03 o 
   8   6   9       51.93       59.32      5.16 o 
 -10   7   9        7.73        3.14      2.26 o 
  -9   7   9        9.60       11.86      2.05 o 
  -8   7   9      257.66      243.60      6.13 o 
  -7   7   9        0.04        0.16      1.92 o 
  -6   7   9       56.02       50.01      3.22 o 
  -5   7   9      150.38      148.35      3.90 o 
  -4   7   9       62.25       65.88      3.16 o 
  -3   7   9       48.21       50.56      2.05 o 
  -2   7   9      191.61      178.96      2.99 o 
  -1   7   9       17.31       15.75      1.01 o 
   0   7   9      687.16      670.69      7.59 o 
   1   7   9     1207.44     1177.64     10.91 o 
   2   7   9      453.31      405.83      6.08 o 
   3   7   9      205.74      170.80     13.71 o 
   4   7   9      849.25      841.73     12.24 o 
   5   7   9        0.91        1.76      1.35 o 
   6   7   9      141.39      140.38      6.29 o 
   7   7   9       13.93       15.73      5.25 o 
   8   7   9      173.40      183.12      7.67 o 
 -10   8   9        1.04        0.74      1.75 o 
  -9   8   9        0.69       -1.74      1.74 o 
  -8   8   9      139.50      154.01      6.02 o 
  -7   8   9      111.04      118.84      7.82 o 
  -6   8   9        2.27        2.51      1.63 o 
  -5   8   9        0.66        1.71      1.58 o 
  -4   8   9       46.38       41.27      2.02 o 
  -3   8   9      306.73      311.42      5.66 o 
  -2   8   9      806.60      787.01     11.81 o 
  -1   8   9       14.41       12.64      2.48 o 
   0   8   9      963.63      914.63     10.56 o 
   1   8   9       72.03       75.32      2.68 o 
   2   8   9      101.84      100.80      3.29 o 
   3   8   9       22.10       22.47      2.22 o 
   4   8   9       30.13       21.46      2.22 o 
   5   8   9       37.97       36.26      2.96 o 
   6   8   9      141.59      145.85     10.95 o 
   7   8   9        0.08        1.77      3.74 o 
  -9   9   9       26.68       31.81      3.71 o 
  -8   9   9        0.75       -0.09      2.10 o 
  -7   9   9        4.50        6.88      2.40 o 
  -6   9   9       62.22       68.95      4.76 o 
  -5   9   9      113.15      119.32      4.97 o 
  -4   9   9       54.71       48.58      2.59 o 
  -3   9   9       50.88       42.05      3.38 o 
  -2   9   9      219.35      204.81      6.17 o 
  -1   9   9       20.91       15.91      2.03 o 
   0   9   9        0.00       -0.11      1.29 o 
   1   9   9      358.88      336.89      6.54 o 
   2   9   9       49.55       45.44      2.57 o 
   3   9   9       79.12       78.55      3.61 o 
   4   9   9      132.30      130.84      4.30 o 
   5   9   9      143.60      143.51      4.98 o 
   6   9   9        0.46        4.02      2.81 o 
  -8  10   9       10.67       12.68      3.62 o 
  -7  10   9       37.66       42.26      6.30 o 
  -6  10   9      256.51      280.05      8.85 o 
  -5  10   9       44.06       48.63      5.14 o 
  -4  10   9      113.69      116.27      4.41 o 
  -3  10   9      128.98      133.46      6.42 o 
  -2  10   9      324.67      350.53      8.82 o 
  -1  10   9      124.18      118.37      4.04 o 
   0  10   9      270.42      259.36      8.80 o 
   1  10   9       68.99       65.82      3.00 o 
   2  10   9      226.24      226.15      6.03 o 
   3  10   9      347.97      346.54      9.77 o 
   4  10   9        2.94        3.03      2.34 o 
   5  10   9       72.80       69.90      5.04 o 
   6  10   9        1.14       -1.49      2.92 o 
  -7  11   9        1.10        1.89      2.92 o 
  -6  11   9      238.53      240.40     10.04 o 
  -5  11   9        5.99        7.10      2.92 o 
  -4  11   9       33.29       28.32      4.41 o 
  -3  11   9       54.67       57.53      7.22 o 
  -2  11   9       15.27        7.73      5.90 o 
  -1  11   9       91.51       98.65      4.18 o 
   0  11   9        9.94        5.01      2.28 o 
   1  11   9       52.12       54.07      3.82 o 
   2  11   9       33.55       35.93      4.10 o 
   3  11   9      197.78      213.09     12.22 o 
   4  11   9       70.05       83.54      5.10 o 
   5  11   9        4.98        5.63      2.80 o 
  -6  12   9        1.74        0.44      3.11 o 
  -5  12   9        0.01        4.36      3.36 o 
  -4  12   9        0.50       -0.42      2.97 o 
  -3  12   9        0.15       -1.72      2.56 o 
  -2  12   9      397.85      407.17     10.82 o 
  -1  12   9       31.28       29.48      3.39 o 
   0  12   9        0.03       -0.64      2.09 o 
   1  12   9       34.51       26.17      4.13 o 
   2  12   9       76.61       77.83      6.34 o 
   3  12   9      118.59      123.26      5.55 o 
  -4  13   9        0.33        3.48      3.11 o 
  -3  13   9       20.56       29.43      3.46 o 
  -2  13   9       12.52       14.55      2.98 o 
  -1  13   9       41.22       38.30      3.83 o 
   0  13   9      161.48      104.44     81.88 o 
   1  13   9        3.88        2.56      3.11 o 
 -12   0  10       31.15       32.63      4.19 o 
 -11   0  10      210.81      222.07      8.15 o 
 -10   0  10        0.96        0.63      1.78 o 
  -9   0  10        6.30        7.72      1.78 o 
  -8   0  10       38.45       42.09      2.76 o 
  -7   0  10      103.37       89.95      2.36 o 
  -6   0  10       12.55       11.26      0.71 o 
  -5   0  10      263.96      308.30      3.86 o 
  -4   0  10     4072.96     4283.10     34.93 o 
  -3   0  10       82.34       76.69      1.31 o 
  -2   0  10      351.41      289.46      4.81 o 
  -1   0  10       11.09       10.49      0.51 o 
   0   0  10     6531.56     6924.03     48.64 o 
   1   0  10      278.29      256.92      2.91 o 
   2   0  10      102.75      153.23      2.55 o 
   3   0  10        0.57        2.49      0.79 o 
   4   0  10      617.69      691.25      8.20 o 
   5   0  10      905.22      844.66     11.80 o 
   6   0  10       75.28       76.76      4.73 o 
   7   0  10      184.52      196.84      9.03 o 
   8   0  10      119.03      122.99      7.86 o 
   9   0  10       33.51       29.70      4.89 o 
 -12   1  10        9.87       10.48      2.13 o 
 -11   1  10       50.56       51.87      3.26 o 
 -10   1  10       48.05       46.95      2.83 o 
  -9   1  10       35.98       37.00      2.10 o 
  -8   1  10      100.52      105.07      2.26 o 
  -7   1  10       19.28       27.76      1.20 o 
  -6   1  10       27.16       35.84      0.91 o 
  -5   1  10     1619.10     1586.29     11.17 o 
  -4   1  10       22.80       24.66      0.51 o 
  -3   1  10      752.32      749.32      5.33 o 
  -2   1  10      585.21      678.77      5.53 o 
  -1   1  10     1642.89     1736.71      9.49 o 
   0   1  10       63.29       69.57      0.97 o 
   1   1  10        4.43        7.73      0.47 o 
   2   1  10       74.69       86.27      1.53 o 
   3   1  10      523.04      562.92      4.34 o 
   4   1  10       19.75       20.08      1.07 o 
   5   1  10      591.81      606.03      7.08 o 
   6   1  10        1.03        0.56      1.32 o 
   7   1  10       10.54       10.99      2.12 o 
   8   1  10       10.59       12.30      2.49 o 
   9   1  10       29.90       30.83      3.33 o 
 -12   2  10        0.67       -0.18      1.74 o 
 -11   2  10        8.67       10.50      1.93 o 
 -10   2  10       99.38       96.33      3.60 o 
  -9   2  10        5.21        4.87      1.39 o 
  -8   2  10      276.59      264.13      4.00 o 
  -7   2  10        0.45        0.54      0.79 o 
  -6   2  10     1793.19     1702.13     16.59 o 
  -5   2  10        0.37        0.11      0.40 o 
  -4   2  10     1603.40     1681.32     10.28 o 
  -3   2  10       94.38      117.92      1.36 o 
  -2   2  10        6.00       15.17      0.61 o 
  -1   2  10      276.51      308.31      2.30 o 
   0   2  10     2015.89     2177.06     11.36 o 
   1   2  10        8.46       11.60      0.55 o 
   2   2  10       64.70       60.84      1.17 o 
   3   2  10      136.85      111.68      1.76 o 
   4   2  10      418.40      388.98      4.12 o 
   5   2  10       45.44       47.13      2.08 o 
   6   2  10      173.18      175.08      4.48 o 
   7   2  10        0.62        1.48      1.61 o 
   8   2  10        3.26        2.44      2.13 o 
   9   2  10        5.47        4.63      2.30 o 
 -12   3  10       65.25       73.90      4.61 o 
 -11   3  10       13.10        9.61      1.90 o 
 -10   3  10        2.18        2.06      1.41 o 
  -9   3  10       63.64       58.74      2.87 o 
  -8   3  10      192.44      192.82      3.95 o 
  -7   3  10      359.65      344.32      4.91 o 
  -6   3  10      749.27      726.04      7.12 o 
  -5   3  10      733.54      727.95      6.44 o 
  -4   3  10       11.51       12.34      0.51 o 
  -3   3  10     1154.46     1151.54      7.88 o 
  -2   3  10      163.51      199.30      1.94 o 
  -1   3  10     2585.51     2641.18     14.91 o 
   0   3  10      151.85      149.93      1.55 o 
   1   3  10      630.60      578.33      3.83 o 
   2   3  10       73.86       71.26      1.45 o 
   3   3  10       62.90       62.10      1.55 o 
   4   3  10       22.15       23.95      1.25 o 
   5   3  10        5.44        7.83      1.30 o 
   6   3  10      178.16      172.30      4.95 o 
   7   3  10       88.22       93.06      4.46 o 
   8   3  10        7.42        6.39      2.24 o 
   9   3  10       57.92       58.27      5.23 o 
 -12   4  10        5.23        9.05      2.39 o 
 -11   4  10        0.99        4.14      2.03 o 
 -10   4  10       68.96       72.88      5.70 o 
  -9   4  10      474.02      482.49     11.81 o 
  -8   4  10       45.46       52.00      3.21 o 
  -7   4  10       21.20       21.61      2.91 o 
  -6   4  10      252.61      259.15      3.23 o 
  -5   4  10      225.56      207.12      2.99 o 
  -4   4  10      414.32      410.89      3.40 o 
  -3   4  10      202.52      248.20      2.41 o 
  -2   4  10      276.98      285.09      2.55 o 
  -1   4  10      162.48      171.66      1.87 o 
   0   4  10      235.66      240.89      2.13 o 
   1   4  10        9.89       11.89      0.63 o 
   2   4  10       54.50       40.36      1.13 o 
   3   4  10       17.09       16.70      1.21 o 
   4   4  10      183.62      172.61      3.01 o 
   5   4  10      251.84      246.36      4.84 o 
   6   4  10       55.06       60.85      3.83 o 
   7   4  10       90.81      101.08      5.19 o 
   8   4  10       59.00       55.73      4.30 o 
 -11   5  10       10.89       11.55      2.49 o 
 -10   5  10       43.72       37.12      3.30 o 
  -9   5  10        1.25        2.41      1.58 o 
  -8   5  10       59.59       63.28      3.45 o 
  -7   5  10       81.86       69.39      3.20 o 
  -6   5  10      392.56      388.34      5.24 o 
  -5   5  10     1204.07     1148.68      9.98 o 
  -4   5  10      111.77      101.69      1.84 o 
  -3   5  10       15.41        8.76      0.56 o 
  -2   5  10      408.17      412.88      3.54 o 
  -1   5  10     1018.49     1080.67      7.35 o 
   0   5  10      182.33      176.91      1.96 o 
   1   5  10      547.48      574.74      4.75 o 
   2   5  10      553.85      493.78      4.90 o 
   3   5  10      216.30      190.99      3.31 o 
   4   5  10      237.14      210.51      4.40 o 
   5   5  10      154.92      163.12      3.97 o 
   6   5  10        0.54        2.56      1.69 o 
   7   5  10       68.21       54.70      3.97 o 
   8   5  10       10.44        7.05      2.36 o 
 -11   6  10        0.51        0.88      2.11 o 
 -10   6  10        4.71        8.02      2.34 o 
  -9   6  10       96.13       89.56      4.46 o 
  -8   6  10        3.06        2.57      1.28 o 
  -7   6  10      904.38      881.56     14.04 o 
  -6   6  10      156.13      122.53      4.12 o 
  -5   6  10     1044.17     1013.37     14.01 o 
  -4   6  10      108.85      116.58      2.92 o 
  -3   6  10     1135.18     1083.22      9.94 o 
  -2   6  10        0.17        0.63      0.55 o 
  -1   6  10       24.59       28.24      1.25 o 
   0   6  10       77.87       74.27      1.59 o 
   1   6  10     2324.54     2325.39     18.49 o 
   2   6  10       88.07      105.60      2.55 o 
   3   6  10      538.70      516.71      6.92 o 
   4   6  10       17.67       15.40      1.90 o 
   5   6  10       16.99       18.61      2.15 o 
   6   6  10       86.44       85.68      5.47 o 
   7   6  10       38.83       39.84      7.41 o 
   8   6  10       45.89       49.67      5.01 o 
 -10   7  10       35.94       35.96      2.96 o 
  -9   7  10       24.29       22.62      2.38 o 
  -8   7  10        3.05        6.17      2.31 o 
  -7   7  10       30.33       26.70      2.87 o 
  -6   7  10      138.49      119.03      4.31 o 
  -5   7  10       70.27       59.38      3.04 o 
  -4   7  10       81.82       80.22      3.23 o 
  -3   7  10      174.99      188.65      3.72 o 
  -2   7  10        2.55        4.96      1.06 o 
  -1   7  10      305.50      289.96      4.32 o 
   0   7  10        3.71        3.70      1.11 o 
   1   7  10      199.18      188.79      3.83 o 
   2   7  10      953.95      909.68     11.39 o 
   3   7  10       63.16       63.42      2.61 o 
   4   7  10      143.19      133.84      4.42 o 
   5   7  10       14.18       15.54      2.76 o 
   6   7  10       53.38       50.62      4.52 o 
   7   7  10        4.78        5.76      2.70 o 
 -10   8  10        0.01       -1.04      1.96 o 
  -9   8  10       29.63       20.10      2.91 o 
  -8   8  10       31.50       30.67      5.05 o 
  -7   8  10      542.26      524.67     15.59 o 
  -6   8  10       39.49       43.98      3.87 o 
  -5   8  10      154.25      156.94      6.24 o 
  -4   8  10       59.21       49.68      3.04 o 
  -3   8  10      247.26      226.62      4.71 o 
  -2   8  10       66.80       61.79      3.70 o 
  -1   8  10       10.42        9.41      1.51 o 
   0   8  10      341.61      355.85      5.41 o 
   1   8  10      433.21      402.19      6.11 o 
   2   8  10      160.27      161.01      4.76 o 
   3   8  10      115.58      112.71      4.22 o 
   4   8  10       41.13       39.27      3.11 o 
   5   8  10      117.84      121.07      3.74 o 
   6   8  10       29.23       25.79      6.59 o 
   7   8  10      182.30      186.39      7.73 o 
  -9   9  10      139.95      125.13      6.11 o 
  -8   9  10       90.42       73.61      5.11 o 
  -7   9  10       85.86       93.51      9.45 o 
  -6   9  10      134.84      121.19      6.91 o 
  -5   9  10      127.68      128.98      5.05 o 
  -4   9  10       35.88       37.17      2.20 o 
  -3   9  10      116.21      121.36      4.56 o 
  -2   9  10       73.62       70.32      4.01 o 
  -1   9  10       95.40      106.80      8.89 o 
   0   9  10       56.41       62.15      3.06 o 
   1   9  10      251.86      239.39      5.15 o 
   2   9  10       54.28       53.91      3.49 o 
   3   9  10      351.60      356.59      8.36 o 
   4   9  10       40.53       31.70      2.89 o 
   5   9  10        1.98        2.72      1.53 o 
   6   9  10       15.25       17.64      3.40 o 
  -8  10  10      327.12      313.40     11.70 o 
  -7  10  10       15.53       15.43      3.56 o 
  -6  10  10      141.57      137.35      8.62 o 
  -5  10  10       59.69       56.55      5.32 o 
  -4  10  10       60.52       60.99      7.98 o 
  -3  10  10        9.13       10.69      2.22 o 
  -2  10  10       37.17       37.40      3.38 o 
  -1  10  10        5.55        6.43      1.82 o 
   0  10  10        8.74        8.42      1.87 o 
   1  10  10        4.95        5.90      2.06 o 
   2  10  10       57.58       53.62      3.51 o 
   3  10  10       29.29       32.69      3.64 o 
   4  10  10      116.36      126.46      4.77 o 
   5  10  10       38.31       36.00      3.62 o 
  -7  11  10       12.08       10.01      3.42 o 
  -6  11  10      192.69      193.84      9.02 o 
  -5  11  10       72.94       87.03      6.81 o 
  -4  11  10       18.76       16.69      4.20 o 
  -3  11  10       98.79       96.41      4.79 o 
  -2  11  10        2.71        2.25      1.85 o 
  -1  11  10      188.67      182.93      5.55 o 
   0  11  10      176.74      177.49      6.20 o 
   1  11  10      132.35      121.40      5.45 o 
   2  11  10       55.38       53.48      5.19 o 
   3  11  10       54.11       67.71      4.52 o 
   4  11  10        0.80       -1.41      2.31 o 
  -6  12  10      121.09      110.72      8.16 o 
  -5  12  10       35.55       39.37      4.89 o 
  -4  12  10       44.25       39.27      5.05 o 
  -3  12  10       16.69       15.04      2.64 o 
  -2  12  10      220.52      246.74      7.69 o 
  -1  12  10        0.05        0.00      2.07 o 
   0  12  10       11.99       15.83      3.00 o 
   1  12  10        5.65        7.67      3.23 o 
   2  12  10       53.45       50.32      5.32 o 
   3  12  10      167.67      171.07      7.48 o 
  -4  13  10        0.56        0.84      4.20 o 
  -3  13  10       50.36       55.17      4.23 o 
  -2  13  10        4.06        6.88      2.72 o 
  -1  13  10        7.18       11.74      2.89 o 
   0  13  10      261.95      276.04     10.54 o 
   1  13  10        8.41       11.34      5.04 o 
 -12   1  11        2.04        2.70      1.74 o 
 -11   1  11        1.63        1.36      1.60 o 
 -10   1  11       51.84       51.93      3.39 o 
  -9   1  11        0.69        3.60      1.10 o 
  -8   1  11       89.64       82.65      2.06 o 
  -7   1  11      370.48      390.26      4.27 o 
  -6   1  11      737.87      704.12      5.90 o 
  -5   1  11      150.82      128.88      1.34 o 
  -4   1  11      160.59      136.42      1.33 o 
  -3   1  11       88.91       58.18      1.07 o 
  -2   1  11     1384.62     1506.41     10.11 o 
  -1   1  11      501.72      497.84      3.32 o 
   0   1  11        7.57        4.94      0.39 o 
   1   1  11      887.30      865.82      5.57 o 
   2   1  11       37.98       29.65      0.86 o 
   3   1  11      150.06      148.02      2.13 o 
   4   1  11     2311.86     2132.10     15.93 o 
   5   1  11       74.11       86.56      2.53 o 
   6   1  11      155.45      142.48      4.11 o 
   7   1  11       35.87       44.34      3.25 o 
   8   1  11      176.99      193.18     10.49 o 
   9   1  11        3.12        1.98      2.18 o 
 -12   2  11        2.07        0.73      1.64 o 
 -11   2  11        0.55        0.35      1.52 o 
 -10   2  11       21.81       20.75      1.99 o 
  -9   2  11      309.14      310.45      6.00 o 
  -8   2  11       34.56       37.28      3.03 o 
  -7   2  11      620.16      607.14      7.30 o 
  -6   2  11      333.03      364.71      4.58 o 
  -5   2  11      109.30       98.49      1.42 o 
  -4   2  11      133.98      168.62      1.62 o 
  -3   2  11      114.52      157.10      1.78 o 
  -2   2  11      631.17      596.29      4.66 o 
  -1   2  11     1465.36     1648.46      9.36 o 
   0   2  11     1766.18     1912.37     10.17 o 
   1   2  11        5.16        8.64      0.56 o 
   2   2  11     2505.88     2446.36     14.28 o 
   3   2  11      459.21      451.06      4.25 o 
   4   2  11      125.95      126.01      2.37 o 
   5   2  11       43.41       35.78      2.04 o 
   6   2  11       82.82       93.69      3.64 o 
   7   2  11      216.46      221.68      6.21 o 
   8   2  11       16.28       19.53      2.89 o 
   9   2  11       26.68       31.21      4.20 o 
 -12   3  11        5.97        6.75      2.61 o 
 -11   3  11        7.30        7.10      1.77 o 
 -10   3  11        4.48        7.26      1.54 o 
  -9   3  11      194.87      199.60      4.75 o 
  -8   3  11        3.75        6.48      1.18 o 
  -7   3  11      359.24      349.70      5.91 o 
  -6   3  11       63.75       63.16      1.74 o 
  -5   3  11      223.33      235.25      2.74 o 
  -4   3  11       31.50       24.76      0.71 o 
  -3   3  11       61.30       61.03      1.14 o 
  -2   3  11       64.80       67.69      1.00 o 
  -1   3  11      407.09      452.23      3.27 o 
   0   3  11       85.85      103.84      1.30 o 
   1   3  11      320.21      313.03      2.60 o 
   2   3  11      351.80      363.03      3.17 o 
   3   3  11      321.88      303.69      3.47 o 
   4   3  11      381.88      340.56      4.46 o 
   5   3  11        5.53        4.77      1.19 o 
   6   3  11        2.05        0.63      1.55 o 
   7   3  11       47.04       61.71      4.24 o 
   8   3  11       16.98       15.38      2.84 o 
 -12   4  11       10.53       13.27      2.49 o 
 -11   4  11       63.38       74.21      4.10 o 
 -10   4  11       23.87       21.05      3.28 o 
  -9   4  11      411.45      435.02      7.98 o 
  -8   4  11      173.89      171.71      5.70 o 
  -7   4  11        3.51        3.19      1.74 o 
  -6   4  11      261.70      252.45      3.70 o 
  -5   4  11        0.64        1.31      0.54 o 
  -4   4  11      241.24      238.97      2.69 o 
  -3   4  11      522.02      498.44      4.14 o 
  -2   4  11      295.46      253.58      2.37 o 
  -1   4  11      343.32      297.11      2.70 o 
   0   4  11      309.76      334.36      2.91 o 
   1   4  11       40.22       43.47      1.05 o 
   2   4  11      883.09      889.37      7.06 o 
   3   4  11      219.18      196.63      3.30 o 
   4   4  11      995.54      935.11      9.35 o 
   5   4  11        3.15        2.82      1.24 o 
   6   4  11      183.62      193.16      5.98 o 
   7   4  11      154.65      153.15      5.65 o 
   8   4  11       11.45        9.10      2.41 o 
 -11   5  11       55.12       45.27      8.83 o 
 -10   5  11        2.87        1.12      2.34 o 
  -9   5  11      121.53      113.59      4.41 o 
  -8   5  11      335.24      355.81     13.79 o 
  -7   5  11        0.69        1.34      1.18 o 
  -6   5  11      433.64      423.22      6.60 o 
  -5   5  11      410.75      424.25      5.58 o 
  -4   5  11      142.44      142.39      2.95 o 
  -3   5  11      516.28      533.68      7.00 o 
  -2   5  11      260.10      285.48      3.53 o 
  -1   5  11       45.08       53.77      1.48 o 
   0   5  11        2.13        2.52      0.53 o 
   1   5  11      486.19      447.60      4.11 o 
   2   5  11     1079.64     1065.93      9.25 o 
   3   5  11      545.19      518.32      6.42 o 
   4   5  11       21.30       22.74      1.66 o 
   5   5  11        1.24        0.57      1.17 o 
   6   5  11       71.30       74.56      5.82 o 
   7   5  11       30.91       26.33      3.11 o 
   8   5  11       75.05       79.15      6.42 o 
 -11   6  11       11.59       12.15      2.49 o 
 -10   6  11      210.40      206.50      6.62 o 
  -9   6  11        0.56       -0.27      1.29 o 
  -8   6  11      139.16      142.13      5.09 o 
  -7   6  11       38.22       38.86      2.77 o 
  -6   6  11      224.53      225.81      6.79 o 
  -5   6  11      155.38      156.19      4.21 o 
  -4   6  11       61.55       67.25      2.33 o 
  -3   6  11        0.66        1.56      0.77 o 
  -2   6  11      156.64      147.66      2.86 o 
  -1   6  11       29.98       42.54      1.62 o 
   0   6  11       48.59       46.29      1.56 o 
   1   6  11      179.98      174.02      4.72 o 
   2   6  11       71.79       59.98      2.51 o 
   3   6  11       30.83       32.88      2.15 o 
   4   6  11        9.10       10.69      1.78 o 
   5   6  11        2.40        2.01      1.43 o 
   6   6  11       24.82       19.93      3.38 o 
   7   6  11       38.15       34.80      4.11 o 
 -10   7  11      142.97      142.86      5.85 o 
  -9   7  11       26.01       28.71      3.17 o 
  -8   7  11      254.66      287.04     15.89 o 
  -7   7  11      962.75      938.50     24.45 o 
  -6   7  11       40.53       43.05      3.03 o 
  -5   7  11      206.42      212.25      5.85 o 
  -4   7  11        0.44        1.33      1.12 o 
  -3   7  11       25.63       20.41      1.62 o 
  -2   7  11      987.05      963.72     10.68 o 
  -1   7  11       21.64       23.43      1.83 o 
   0   7  11     1838.89     1722.51     17.66 o 
   1   7  11      130.71      143.22      3.39 o 
   2   7  11       15.73       18.12      1.85 o 
   3   7  11      442.67      430.62      6.77 o 
   4   7  11       22.46       20.24      2.15 o 
   5   7  11      209.64      212.53      5.22 o 
   6   7  11        4.28        0.29      2.39 o 
   7   7  11       25.98       33.54      6.84 o 
 -10   8  11        6.09        5.29      2.28 o 
  -9   8  11        8.66       13.00      2.69 o 
  -8   8  11       51.70       48.04      4.89 o 
  -7   8  11        2.43        2.43      2.00 o 
  -6   8  11        0.32        0.59      2.10 o 
  -5   8  11      105.86      104.71      6.12 o 
  -4   8  11      115.43      105.22      3.87 o 
  -3   8  11      217.89      211.89      4.52 o 
  -2   8  11       60.56       66.30      8.70 o 
  -1   8  11       18.84       23.71      2.01 o 
   0   8  11       71.84       84.00      3.91 o 
   1   8  11       71.20       76.18      2.90 o 
   2   8  11        0.21        0.05      1.46 o 
   3   8  11       43.81       42.96      3.21 o 
   4   8  11       66.52       68.83      5.44 o 
   5   8  11        5.50        5.59      1.91 o 
   6   8  11      508.09      517.59     13.06 o 
  -9   9  11       82.08       93.95      5.55 o 
  -8   9  11      105.53      106.05      5.79 o 
  -7   9  11      245.16      251.18      9.58 o 
  -6   9  11        1.67       -1.08      3.36 o 
  -5   9  11        0.43        4.60      1.89 o 
  -4   9  11       82.94       74.62      4.55 o 
  -3   9  11      326.44      342.65      8.15 o 
  -2   9  11       96.56       94.35      4.41 o 
  -1   9  11       92.85       89.87      3.65 o 
   0   9  11       60.57       58.26      3.18 o 
   1   9  11       19.84       24.27      2.09 o 
   2   9  11       12.04       13.92      1.91 o 
   3   9  11        6.80        8.19      2.17 o 
   4   9  11       15.48       16.17      2.41 o 
   5   9  11      198.20      198.02      5.12 o 
   6   9  11       12.98       16.24      6.51 o 
  -8  10  11       21.85       21.47      4.19 o 
  -7  10  11        6.92        1.33      1.61 o 
  -6  10  11       87.12       78.88      5.45 o 
  -5  10  11      317.85      349.47     11.70 o 
  -4  10  11      407.65      438.18     19.11 o 
  -3  10  11       73.06       70.08      4.64 o 
  -2  10  11       35.33       39.01      3.38 o 
  -1  10  11      168.52      162.50      4.73 o 
   0  10  11      365.08      395.19     10.83 o 
   1  10  11      145.45      161.68      5.25 o 
   2  10  11       14.61       16.22      2.51 o 
   3  10  11        2.12        1.35      1.77 o 
   4  10  11      138.51      149.54      5.94 o 
   5  10  11       27.94       28.63      2.54 o 
  -7  11  11        2.30       -2.10      3.36 o 
  -6  11  11       34.83       32.82      4.72 o 
  -5  11  11      249.27      246.40     21.00 o 
  -4  11  11       92.82       86.83      6.81 o 
  -3  11  11       80.52       95.68      4.76 o 
  -2  11  11       79.00       78.77      6.43 o 
  -1  11  11       16.75       17.69      2.39 o 
   0  11  11        1.37        0.56      1.91 o 
   1  11  11        4.65        7.47      2.89 o 
   2  11  11      179.36      184.18      8.30 o 
   3  11  11        0.03       -1.24      2.87 o 
   4  11  11       36.94       36.90      3.87 o 
  -6  12  11        0.15       -0.63      6.51 o 
  -5  12  11       11.18       17.12      3.83 o 
  -4  12  11        0.06       -0.29      2.81 o 
  -3  12  11       57.10       57.90      7.81 o 
  -2  12  11        1.33        0.61      2.15 o 
  -1  12  11        2.80        1.93      2.25 o 
   0  12  11        7.13       12.83      2.74 o 
   1  12  11        0.88       -2.52      4.20 o 
   2  12  11        3.93        6.53      3.23 o 
  -3  13  11        3.78        3.63      3.23 o 
  -2  13  11        1.52        0.03      2.33 o 
  -1  13  11       14.47       12.88      2.91 o 
   0  13  11      261.73      263.71     14.70 o 
 -12   0  12        0.10        1.42      2.32 o 
 -11   0  12       42.34       37.32      3.81 o 
 -10   0  12        0.16       -1.89      1.89 o 
  -9   0  12       37.54       39.81      3.18 o 
  -8   0  12      337.49      345.52      7.78 o 
  -7   0  12     1912.55     1868.25     19.56 o 
  -6   0  12        8.52       13.89      1.11 o 
  -5   0  12     2660.60     2709.08     21.19 o 
  -4   0  12      981.14     1031.59      9.93 o 
  -3   0  12     1879.38     1817.98     17.28 o 
  -2   0  12      153.81      191.34      2.53 o 
  -1   0  12      112.52      150.30      1.89 o 
   0   0  12      740.07      784.59      6.93 o 
   1   0  12       38.42       49.59      1.44 o 
   2   0  12     3135.79     3070.38     23.56 o 
   3   0  12     1482.62     1529.02     15.30 o 
   4   0  12       56.77       79.81      2.91 o 
   5   0  12       37.51       30.86      2.30 o 
   6   0  12     1021.70      982.77     18.49 o 
   7   0  12      146.91      163.44      6.87 o 
   8   0  12        2.24        5.12      3.23 o 
 -12   1  12       37.15       41.53      4.67 o 
 -11   1  12        6.65        8.94      1.79 o 
 -10   1  12       11.60       12.84      1.80 o 
  -9   1  12        5.64        5.67      1.36 o 
  -8   1  12       44.64       45.08      1.33 o 
  -7   1  12      187.71      178.36      3.16 o 
  -6   1  12      153.04      164.87      2.24 o 
  -5   1  12       61.01       56.54      0.98 o 
  -4   1  12       42.50       47.37      0.81 o 
  -3   1  12       57.24       56.79      1.01 o 
  -2   1  12      792.89      865.13      6.29 o 
  -1   1  12       15.47       12.78      0.49 o 
   0   1  12      328.43      310.15      2.46 o 
   1   1  12       40.18       39.92      0.98 o 
   2   1  12      773.98      777.85      4.98 o 
   3   1  12      723.75      677.37      5.70 o 
   4   1  12       81.77       81.57      2.25 o 
   5   1  12        8.82        7.63      1.14 o 
   6   1  12       63.39       70.23      3.45 o 
   7   1  12        0.12       -0.30      1.53 o 
   8   1  12        1.26       -0.74      2.11 o 
 -12   2  12       76.91       74.42      3.68 o 
 -11   2  12       57.34       61.11      3.18 o 
 -10   2  12       89.79       85.76      3.20 o 
  -9   2  12        8.27       13.57      1.88 o 
  -8   2  12     1825.24     1737.33     21.51 o 
  -7   2  12       21.34       22.09      1.63 o 
  -6   2  12      239.10      210.06      3.19 o 
  -5   2  12      446.35      494.73      3.94 o 
  -4   2  12        0.64        0.23      0.23 o 
  -3   2  12      426.36      411.16      3.26 o 
  -2   2  12       13.62       18.55      0.73 o 
  -1   2  12      627.96      583.94      3.98 o 
   0   2  12      215.14      230.04      2.09 o 
   1   2  12       82.40       78.34      1.25 o 
   2   2  12      295.65      291.89      2.91 o 
   3   2  12       16.93       16.76      1.06 o 
   4   2  12        0.63       -0.36      0.71 o 
   5   2  12       35.37       37.99      2.22 o 
   6   2  12      137.73      135.40      4.54 o 
   7   2  12      376.13      357.92      8.86 o 
   8   2  12        1.05        0.71      2.08 o 
 -12   3  12       22.87       23.60      2.38 o 
 -11   3  12      122.51      120.40      4.46 o 
 -10   3  12        6.46        5.35      1.30 o 
  -9   3  12      345.45      322.53      6.16 o 
  -8   3  12      469.67      449.23      8.43 o 
  -7   3  12       58.18       65.09      2.41 o 
  -6   3  12     1339.10     1277.78     11.23 o 
  -5   3  12       89.89       75.99      1.39 o 
  -4   3  12      668.33      620.05      4.49 o 
  -3   3  12       54.77       57.01      1.17 o 
  -2   3  12     1645.35     1753.71     10.24 o 
  -1   3  12      506.44      485.20      3.51 o 
   0   3  12      652.30      627.69      4.24 o 
   1   3  12     1253.53     1234.17      7.65 o 
   2   3  12      118.89      107.38      1.80 o 
   3   3  12      601.08      536.08     13.17 o 
   4   3  12        6.53        7.30      1.07 o 
   5   3  12      242.04      255.92      5.11 o 
   6   3  12        0.02       -0.69      1.48 o 
   7   3  12      194.78      186.23      6.24 o 
   8   3  12        0.34        0.91      2.05 o 
 -12   4  12       76.48       84.38      5.05 o 
 -11   4  12        4.30        3.14      1.68 o 
 -10   4  12       14.43       14.69      2.03 o 
  -9   4  12      359.73      335.75      7.86 o 
  -8   4  12      312.30      302.13     10.85 o 
  -7   4  12       51.70       55.25      9.06 o 
  -6   4  12       12.24       11.97      1.09 o 
  -5   4  12       16.85       24.65      1.14 o 
  -4   4  12       36.47       37.70      1.37 o 
  -3   4  12        6.24        7.40      0.70 o 
  -2   4  12      805.00      819.76      6.45 o 
  -1   4  12       46.59       31.86      0.89 o 
   0   4  12       14.03       15.50      0.74 o 
   1   4  12        2.37        1.42      0.51 o 
   2   4  12      868.13      841.52      6.85 o 
   3   4  12      182.53      174.47      3.30 o 
   4   4  12       92.41       81.62      2.59 o 
   5   4  12        5.14        6.22      1.43 o 
   6   4  12      138.70      134.98      4.58 o 
   7   4  12        0.64        1.56      2.02 o 
   8   4  12       15.77       10.19      2.63 o 
 -11   5  12       24.75       30.78      3.29 o 
 -10   5  12        1.72        0.67      1.56 o 
  -9   5  12        0.11        0.98      1.27 o 
  -8   5  12       25.63       26.42      2.58 o 
  -7   5  12       42.84       42.86      2.97 o 
  -6   5  12       60.38       64.77      2.18 o 
  -5   5  12      346.05      303.78      4.94 o 
  -4   5  12      250.71      269.19      4.74 o 
  -3   5  12      688.72      660.09      7.38 o 
  -2   5  12      386.30      384.23      4.66 o 
  -1   5  12     1077.15     1012.27      9.14 o 
   0   5  12     1530.27     1469.80     11.14 o 
   1   5  12      369.57      385.17      4.41 o 
   2   5  12      947.24      906.89     10.11 o 
   3   5  12        6.27        8.86      1.44 o 
   4   5  12       54.01       46.05      2.06 o 
   5   5  12       30.96       29.59      2.22 o 
   6   5  12       42.47       47.95      3.32 o 
   7   5  12       26.23       28.10      3.24 o 
   8   5  12       62.35       58.70      5.52 o 
 -11   6  12       14.26       18.41      2.13 o 
 -10   6  12        3.26        0.38      1.91 o 
  -9   6  12        0.96        2.60      1.68 o 
  -8   6  12        0.96        1.21      2.09 o 
  -7   6  12        6.76        5.07      1.46 o 
  -6   6  12       72.19       58.12      3.11 o 
  -5   6  12        4.99        2.46      1.45 o 
  -4   6  12     1144.85     1054.69     14.68 o 
  -3   6  12      498.26      496.66      6.51 o 
  -2   6  12     2174.76     2155.73     19.34 o 
  -1   6  12     1263.59     1186.53     10.22 o 
   0   6  12      848.92      771.70      8.15 o 
   1   6  12      249.52      220.57      4.12 o 
   2   6  12      260.48      261.73      5.36 o 
   3   6  12        3.97        7.29      1.63 o 
   4   6  12       51.94       47.45      2.91 o 
   5   6  12       23.07       19.14      2.12 o 
   6   6  12      102.53      106.16      6.27 o 
   7   6  12        4.38        5.61      2.64 o 
 -10   7  12       22.85       24.04      3.05 o 
  -9   7  12        4.50        4.99      2.17 o 
  -8   7  12       10.00       12.34      2.63 o 
  -7   7  12       12.25       15.08      2.43 o 
  -6   7  12      198.39      182.16      6.16 o 
  -5   7  12       13.30       10.34      2.14 o 
  -4   7  12        0.77        2.01      1.28 o 
  -3   7  12       11.33       10.43      1.24 o 
  -2   7  12       86.06       91.34      3.19 o 
  -1   7  12       27.73       17.90      1.74 o 
   0   7  12      964.54      950.67     10.83 o 
   1   7  12       23.49       16.07      1.66 o 
   2   7  12       60.58       45.14      2.66 o 
   3   7  12      285.28      294.07      6.35 o 
   4   7  12       20.66       16.51      4.67 o 
   5   7  12        4.74        5.02      1.72 o 
   6   7  12       26.35       31.91      3.95 o 
   7   7  12       45.45       51.64      4.93 o 
 -10   8  12        5.08        4.98      2.23 o 
  -9   8  12        0.69        1.61      4.04 o 
  -8   8  12        0.62        2.88      3.58 o 
  -7   8  12        2.05        3.18      2.54 o 
  -6   8  12        0.34        0.12      3.78 o 
  -5   8  12      151.13      127.43      5.76 o 
  -4   8  12        0.15        0.20      1.19 o 
  -3   8  12        0.05        0.59      1.18 o 
  -2   8  12      127.00      123.37      4.09 o 
  -1   8  12      439.54      427.56      7.05 o 
   0   8  12     1085.06     1027.92     15.82 o 
   1   8  12        8.87       12.07      1.67 o 
   2   8  12       17.33       20.75      2.07 o 
   3   8  12        3.48        4.84      1.83 o 
   4   8  12        4.42        4.80      2.02 o 
   5   8  12        4.02        6.39      2.11 o 
   6   8  12       37.51       39.16      5.32 o 
  -9   9  12       33.57       33.66      3.88 o 
  -8   9  12      172.56      197.59      9.66 o 
  -7   9  12        0.63       -0.22      2.21 o 
  -6   9  12        8.45        3.57      5.04 o 
  -5   9  12       51.61       63.82      4.16 o 
  -4   9  12      260.03      280.48      8.26 o 
  -3   9  12       46.87       40.05      3.00 o 
  -2   9  12       88.45       84.87      6.92 o 
  -1   9  12      334.30      334.90     10.49 o 
   0   9  12        7.32       10.22      1.82 o 
   1   9  12      310.91      316.59      6.16 o 
   2   9  12       16.11       14.58      1.97 o 
   3   9  12       55.58       56.01      3.94 o 
   4   9  12       28.18       28.95      3.03 o 
   5   9  12      113.67      118.91      4.15 o 
  -8  10  12       15.52        8.29      3.24 o 
  -7  10  12        0.11        4.93      3.15 o 
  -6  10  12        0.35        4.08      3.44 o 
  -5  10  12       43.20       49.24      5.14 o 
  -4  10  12        3.48        3.64      2.62 o 
  -3  10  12       11.91       12.63      2.28 o 
  -2  10  12      135.46      138.88      5.05 o 
  -1  10  12       72.36       69.63      7.09 o 
   0  10  12       32.81       24.58      2.75 o 
   1  10  12      157.91      153.89      7.21 o 
   2  10  12       69.53       70.90      3.19 o 
   3  10  12       12.46        8.25      2.59 o 
   4  10  12        7.46        7.89      2.23 o 
   5  10  12       14.62       15.25      2.59 o 
  -7  11  12       12.44        7.14      4.20 o 
  -6  11  12        0.17       -0.02      2.48 o 
  -5  11  12       20.71       26.26      6.93 o 
  -4  11  12      124.27      125.11     10.08 o 
  -3  11  12        0.99       -1.19      1.82 o 
  -2  11  12       15.96       16.11      2.56 o 
  -1  11  12       83.56       77.48      4.53 o 
   0  11  12        0.58        0.69      2.00 o 
   1  11  12      174.97      187.15      7.43 o 
   2  11  12       68.55       66.08      8.40 o 
   3  11  12        3.20        4.04      2.40 o 
  -6  12  12        5.69        3.63      6.72 o 
  -5  12  12      147.98      169.41      8.73 o 
  -4  12  12        0.06        2.12      2.72 o 
  -3  12  12       92.42      107.81      5.87 o 
  -2  12  12      161.88      166.26      9.31 o 
  -1  12  12        1.77        0.84      2.67 o 
   0  12  12      195.99      197.46      6.85 o 
   1  12  12       72.48       79.03      6.53 o 
   2  12  12        0.09        5.38      3.23 o 
  -2  13  12       75.60       80.56      5.00 o 
  -1  13  12        5.52        4.24      2.50 o 
 -12   1  13       32.35       39.07      2.89 o 
 -11   1  13        6.31        7.24      1.74 o 
 -10   1  13       64.08       68.12      3.05 o 
  -9   1  13      349.54      340.06      6.31 o 
  -8   1  13      157.36      163.67      3.42 o 
  -7   1  13       68.26       65.42      1.56 o 
  -6   1  13       84.59      101.39      1.51 o 
  -5   1  13        6.91       11.34      0.49 o 
  -4   1  13      233.43      269.06      2.40 o 
  -3   1  13      362.67      395.48      3.72 o 
  -2   1  13     1447.41     1579.47      9.99 o 
  -1   1  13      110.36      124.04      1.37 o 
   0   1  13      481.49      454.39      3.30 o 
   1   1  13      555.70      537.80      4.02 o 
   2   1  13      266.22      235.21      2.53 o 
   3   1  13      626.35      577.19      5.69 o 
   4   1  13      547.66      520.58      6.47 o 
   5   1  13      204.42      197.88      3.90 o 
   6   1  13      202.32      192.74      5.41 o 
   7   1  13       28.23       25.98      2.85 o 
   8   1  13       22.71       24.63      3.88 o 
 -12   2  13       12.34        8.69      1.80 o 
 -11   2  13        2.01        3.19      1.48 o 
 -10   2  13       87.60       87.74      3.15 o 
  -9   2  13       86.26       80.70      4.08 o 
  -8   2  13       16.39       17.99      1.71 o 
  -7   2  13     1252.30     1303.88     13.63 o 
  -6   2  13      874.03      886.36      8.24 o 
  -5   2  13      472.65      472.18      3.87 o 
  -4   2  13       88.99       78.91      1.37 o 
  -3   2  13     1151.68     1188.24      7.89 o 
  -2   2  13       53.53       74.69      1.24 o 
  -1   2  13      431.05      442.45      3.22 o 
   0   2  13      609.19      666.38      4.56 o 
   1   2  13      668.11      642.21      4.73 o 
   2   2  13       27.29       23.03      1.00 o 
   3   2  13       13.77        4.51      0.95 o 
   4   2  13      326.72      313.44      5.10 o 
   5   2  13        2.50        4.58      1.35 o 
   6   2  13      227.84      214.72      5.78 o 
   7   2  13       82.43       81.58      4.35 o 
   8   2  13      197.00      200.05      8.07 o 
 -12   3  13       11.22       11.52      2.43 o 
 -11   3  13        0.01        1.05      1.31 o 
 -10   3  13        7.47       12.82      2.13 o 
  -9   3  13       46.92       39.36      3.23 o 
  -8   3  13      256.44      273.02      6.21 o 
  -7   3  13      166.30      160.28      5.32 o 
  -6   3  13       63.10       49.57      1.44 o 
  -5   3  13        8.37       13.91      0.77 o 
  -4   3  13       52.71       48.02      1.30 o 
  -3   3  13      245.21      243.12      2.63 o 
  -2   3  13      105.22      120.85      1.66 o 
  -1   3  13       16.22       11.60      0.53 o 
   0   3  13        8.47       10.13      0.62 o 
   1   3  13       36.10       23.45      0.94 o 
   2   3  13      892.71      814.10      6.49 o 
   3   3  13       65.51       62.98      1.96 o 
   4   3  13       57.44       57.02      2.34 o 
   5   3  13        4.71        2.35      1.33 o 
   6   3  13        9.08        7.20      1.93 o 
   7   3  13        3.34        6.25      2.33 o 
   8   3  13        0.18        4.14      2.66 o 
 -12   4  13      173.09      186.30      5.79 o 
 -11   4  13        3.52        5.92      1.88 o 
 -10   4  13       16.30       14.36      1.99 o 
  -9   4  13       61.75       60.24      5.19 o 
  -8   4  13      181.19      150.37      4.23 o 
  -7   4  13      844.97      754.14     67.41 o 
  -6   4  13       92.29       96.82      2.39 o 
  -5   4  13      209.25      207.93      3.07 o 
  -4   4  13       18.00       18.67      1.13 o 
  -3   4  13     1255.76     1335.20     12.84 o 
  -2   4  13       89.79       92.12      1.93 o 
  -1   4  13       92.12       86.64      1.72 o 
   0   4  13       67.65       67.36      1.48 o 
   1   4  13      100.98       95.90      1.74 o 
   2   4  13       36.91       34.99      1.78 o 
   3   4  13      216.58      224.42      4.16 o 
   4   4  13      267.30      257.29      4.60 o 
   5   4  13      104.44      111.38      3.51 o 
   6   4  13       64.21       66.57      5.15 o 
   7   4  13      110.05       98.07      5.34 o 
   8   4  13      156.71      162.02      7.27 o 
 -11   5  13      205.52      198.47      4.79 o 
 -10   5  13        0.18        0.03      0.99 o 
  -9   5  13       80.67       86.03      4.01 o 
  -8   5  13       27.68       33.90      2.61 o 
  -7   5  13       14.69       14.96      1.77 o 
  -6   5  13      443.35      417.85      7.32 o 
  -5   5  13      113.03      119.22      3.66 o 
  -4   5  13      164.40      147.75      3.76 o 
  -3   5  13       12.94       10.24      1.22 o 
  -2   5  13       27.59       25.39      1.34 o 
  -1   5  13      126.20      112.89      2.30 o 
   0   5  13      131.54      140.81      2.32 o 
   1   5  13      107.95       95.47      2.56 o 
   2   5  13        7.41       10.29      1.74 o 
   3   5  13       34.65       35.57      3.12 o 
   4   5  13       10.85        7.08      1.23 o 
   5   5  13      390.56      382.58      7.93 o 
   6   5  13        0.78        1.62      3.29 o 
   7   5  13      111.62      111.21      6.75 o 
 -11   6  13       36.35       37.22      3.26 o 
 -10   6  13        7.66        8.40      2.08 o 
  -9   6  13      302.18      285.17      7.59 o 
  -8   6  13        7.50        6.40      2.00 o 
  -7   6  13      103.99      112.62     10.02 o 
  -6   6  13        5.22        0.65      1.22 o 
  -5   6  13        1.46        5.14      1.41 o 
  -4   6  13       30.71       25.66      2.73 o 
  -3   6  13      164.86      167.59      3.18 o 
  -2   6  13      557.37      529.18      6.38 o 
  -1   6  13       85.75       73.16      1.96 o 
   0   6  13      210.03      193.49      3.92 o 
   1   6  13      105.72       89.45      2.77 o 
   2   6  13      495.14      440.81      7.55 o 
   3   6  13      352.52      374.01      8.47 o 
   4   6  13        3.50        4.35      1.50 o 
   5   6  13        0.01        1.87      1.76 o 
   6   6  13       38.72       31.02      3.86 o 
   7   6  13        7.89       10.48      3.72 o 
 -10   7  13        0.01        0.70      1.68 o 
  -9   7  13      204.25      199.23      6.46 o 
  -8   7  13        4.50        6.49      1.94 o 
  -7   7  13       21.20       17.36      4.29 o 
  -6   7  13      222.08      204.83      6.59 o 
  -5   7  13      469.30      442.54     17.01 o 
  -4   7  13      120.28      118.91      3.89 o 
  -3   7  13       79.57       88.70      2.93 o 
  -2   7  13      216.59      211.28      5.32 o 
  -1   7  13     1572.91     1533.23     17.79 o 
   0   7  13       63.36       53.20      3.09 o 
   1   7  13      329.90      306.02      7.86 o 
   2   7  13        2.55        2.81      1.54 o 
   3   7  13       27.71       23.44      2.11 o 
   4   7  13       58.91       59.84      5.09 o 
   5   7  13      225.15      213.95      6.14 o 
   6   7  13       42.04       46.36      4.59 o 
 -10   8  13        5.02        6.44      2.52 o 
  -9   8  13      262.69      272.66     12.31 o 
  -8   8  13       27.24       31.36      3.45 o 
  -7   8  13      160.00      176.29      7.57 o 
  -6   8  13       28.00       27.86      3.72 o 
  -5   8  13       10.14       11.45      2.48 o 
  -4   8  13       15.22       13.93      2.14 o 
  -3   8  13       22.60       21.84      2.10 o 
  -2   8  13        2.53        5.69      1.57 o 
  -1   8  13       27.18       20.51      2.23 o 
   0   8  13       35.34       17.81      5.99 o 
   1   8  13      382.40      373.99      6.76 o 
   2   8  13      133.07      118.55      3.92 o 
   3   8  13       28.39       31.62      2.94 o 
   4   8  13       52.63       53.06      3.63 o 
   5   8  13       16.60       21.80      2.52 o 
   6   8  13       20.53       14.42      5.41 o 
  -9   9  13       95.98       90.02      6.10 o 
  -8   9  13      107.23       98.74      6.42 o 
  -7   9  13       23.21       19.57      3.72 o 
  -6   9  13        5.59        0.72      4.41 o 
  -5   9  13       48.25       49.91      4.14 o 
  -4   9  13        6.89        8.84      3.36 o 
  -3   9  13       61.16       69.29      3.75 o 
  -2   9  13       38.55       38.54      3.21 o 
  -1   9  13       54.84       53.83      5.72 o 
   0   9  13       31.71       30.18      2.50 o 
   1   9  13       16.53       13.49      2.37 o 
   2   9  13       70.15       70.92      3.28 o 
   3   9  13       52.96       56.65      3.72 o 
   4   9  13       13.98       19.75      2.79 o 
   5   9  13      105.08      109.54      4.16 o 
  -8  10  13        2.77        4.38      2.96 o 
  -7  10  13       31.80       39.06      4.89 o 
  -6  10  13        0.35       -2.28      2.28 o 
  -5  10  13      160.23      156.14      7.65 o 
  -4  10  13       76.25       98.42      6.45 o 
  -3  10  13       62.25       59.92      4.03 o 
  -2  10  13       33.77       36.72      3.20 o 
  -1  10  13       62.83       58.14      4.51 o 
   0  10  13      319.89      305.30      9.36 o 
   1  10  13        9.21       14.27      2.46 o 
   2  10  13       92.98       89.55      3.85 o 
   3  10  13       33.29       26.87      5.82 o 
   4  10  13      137.11      136.72      5.15 o 
  -7  11  13      127.59      135.21     10.08 o 
  -6  11  13       62.43       56.92      5.78 o 
  -5  11  13       11.50        7.67      3.57 o 
  -4  11  13      120.57      123.55      7.23 o 
  -3  11  13        8.93        3.59      1.96 o 
  -2  11  13        0.02        1.19      5.15 o 
  -1  11  13        0.40       -0.04      2.25 o 
   0  11  13       11.73        9.91      2.36 o 
   1  11  13      215.68      229.22     10.97 o 
   2  11  13      176.57      189.81      7.12 o 
   3  11  13       13.03       14.90      3.49 o 
  -5  12  13       23.83       37.08      5.25 o 
  -4  12  13       80.79       87.20      7.11 o 
  -3  12  13       13.64       14.66      3.70 o 
  -2  12  13      193.65      203.46     12.13 o 
  -1  12  13        4.66        4.14      3.11 o 
   0  12  13        0.19       -1.83      2.15 o 
   1  12  13       21.78       13.29     14.70 o 
 -12   0  14       44.69       55.48      4.58 o 
 -11   0  14       18.53       20.67      3.57 o 
 -10   0  14        0.04        3.66      2.31 o 
  -9   0  14      196.27      187.18      6.21 o 
  -8   0  14      331.97      349.91      7.78 o 
  -7   0  14       83.02       82.85      2.45 o 
  -6   0  14       45.55       53.89      2.12 o 
  -5   0  14       46.03       48.12      1.35 o 
  -4   0  14      197.95      232.31      5.68 o 
  -3   0  14        7.84       11.61      0.95 o 
  -2   0  14        2.36        5.21      0.60 o 
  -1   0  14     3338.98     3267.52     24.47 o 
   0   0  14      816.75      744.50      6.56 o 
   1   0  14      800.09      808.36      7.59 o 
   2   0  14     1110.07      969.55     11.28 o 
   3   0  14       93.04       59.90      2.98 o 
   4   0  14       47.56       55.52      3.40 o 
   5   0  14      162.14      156.95      7.30 o 
   6   0  14      159.72      159.32      7.86 o 
   7   0  14       79.62       76.22      6.83 o 
   8   0  14      192.99      208.80     10.24 o 
 -12   1  14        9.67       11.11      1.89 o 
 -11   1  14        5.38        5.38      1.61 o 
 -10   1  14        0.13       -0.96      1.64 o 
  -9   1  14      119.51      115.07      3.50 o 
  -8   1  14       38.76       37.10      2.10 o 
  -7   1  14        7.46        8.02      0.59 o 
  -6   1  14      293.03      283.83      3.29 o 
  -5   1  14        0.64        0.96      0.43 o 
  -4   1  14      221.52      199.63      1.95 o 
  -3   1  14      380.43      405.42      4.19 o 
  -2   1  14      550.00      537.63      3.92 o 
  -1   1  14        3.31        5.80      0.45 o 
   0   1  14      835.43      782.02      5.07 o 
   1   1  14       34.16       26.15      0.93 o 
   2   1  14        3.76        0.37      0.76 o 
   3   1  14       16.49       19.75      1.30 o 
   4   1  14      333.70      332.84      5.47 o 
   5   1  14       13.18       14.24      1.57 o 
   6   1  14       73.50       55.90      3.99 o 
   7   1  14        2.87        5.25      2.35 o 
   8   1  14        2.67        4.88      2.75 o 
 -12   2  14        3.29        1.90      1.54 o 
 -11   2  14        2.93        1.27      1.26 o 
 -10   2  14       19.41       17.38      2.64 o 
  -9   2  14       83.76       78.86      5.13 o 
  -8   2  14       13.35       11.09      1.37 o 
  -7   2  14       46.66       35.44      1.83 o 
  -6   2  14       13.41       10.89      0.77 o 
  -5   2  14      218.77      188.11      2.57 o 
  -4   2  14      117.07      112.42      1.71 o 
  -3   2  14      824.65      801.51      6.96 o 
  -2   2  14       80.34       88.29      1.41 o 
  -1   2  14     1067.64     1010.07      6.28 o 
   0   2  14       84.35       86.43      1.40 o 
   1   2  14      323.80      282.24      3.01 o 
   2   2  14     1218.75     1039.73      9.07 o 
   3   2  14      209.16      231.50      4.14 o 
   4   2  14       19.89       18.25      1.73 o 
   5   2  14      133.01      137.02      6.20 o 
   6   2  14       17.03       23.62      4.12 o 
   7   2  14        6.28        5.77      2.38 o 
   8   2  14        7.67        7.04      2.95 o 
 -12   3  14       28.87       36.27      4.84 o 
 -11   3  14       43.11       42.32      4.84 o 
 -10   3  14        6.41        2.71      1.92 o 
  -9   3  14       42.41       45.97      3.59 o 
  -8   3  14        3.58        4.91      1.70 o 
  -7   3  14       21.53       21.53      1.09 o 
  -6   3  14       14.23        9.29      0.81 o 
  -5   3  14       61.42       60.76      1.46 o 
  -4   3  14      287.25      315.06      3.84 o 
  -3   3  14       22.01       13.71      0.82 o 
  -2   3  14      112.22      107.04      1.79 o 
  -1   3  14      371.50      350.40      3.34 o 
   0   3  14     3175.06     3055.74     19.37 o 
   1   3  14      329.30      295.63      3.24 o 
   2   3  14        9.63        7.40      1.00 o 
   3   3  14       28.82       40.20      1.96 o 
   4   3  14        9.06       14.08      1.58 o 
   5   3  14      591.69      592.48      9.66 o 
   6   3  14        5.96        6.10      2.48 o 
   7   3  14       16.01       16.76      2.88 o 
 -12   4  14       74.32       78.43     10.08 o 
 -11   4  14      194.32      171.58      8.60 o 
 -10   4  14      288.13      264.82     10.21 o 
  -9   4  14        1.11       -0.63      2.38 o 
  -8   4  14      268.99      256.22      6.02 o 
  -7   4  14      533.02      474.32      9.31 o 
  -6   4  14        0.72        1.57      0.81 o 
  -5   4  14      127.55      107.00      2.58 o 
  -4   4  14      160.08      173.88      3.79 o 
  -3   4  14       78.14       75.73      2.59 o 
  -2   4  14       20.36       23.55      1.17 o 
  -1   4  14      368.78      349.32      3.91 o 
   0   4  14       85.34       83.12      2.41 o 
   1   4  14      803.56      783.51      7.66 o 
   2   4  14       17.88        9.78      1.31 o 
   3   4  14        8.55       10.45      2.13 o 
   4   4  14       64.52       62.59      2.64 o 
   5   4  14        0.00        2.04      1.45 o 
   6   4  14       26.34       28.20      3.13 o 
   7   4  14       39.48       35.21      3.68 o 
 -11   5  14      130.09      127.90      7.36 o 
 -10   5  14       13.36        8.72      1.96 o 
  -9   5  14       96.65       84.41     13.96 o 
  -8   5  14       26.64       30.97      2.53 o 
  -7   5  14        3.51        5.20      1.42 o 
  -6   5  14      246.07      234.85      5.49 o 
  -5   5  14       28.14       35.84      2.16 o 
  -4   5  14      156.47      129.55      3.50 o 
  -3   5  14       42.43       55.34      2.21 o 
  -2   5  14      304.21      255.46      3.82 o 
  -1   5  14      287.54      276.97      3.63 o 
   0   5  14      151.63      138.55      2.31 o 
   1   5  14      128.89      122.18      3.08 o 
   2   5  14      111.88      100.24      3.64 o 
   3   5  14        0.28        1.58      1.28 o 
   4   5  14      210.72      203.92      4.27 o 
   5   5  14      149.28      142.78      4.95 o 
   6   5  14        8.08        8.19      2.95 o 
   7   5  14       66.47       75.19      7.13 o 
 -11   6  14       24.60       22.16      2.65 o 
 -10   6  14       67.82       72.34      4.82 o 
  -9   6  14      207.25      212.67      6.32 o 
  -8   6  14      125.41      116.81      5.76 o 
  -7   6  14       82.54       89.77      4.17 o 
  -6   6  14       28.62       27.07      2.80 o 
  -5   6  14      244.60      254.75      6.24 o 
  -4   6  14     1128.28     1057.30     23.21 o 
  -3   6  14       20.87       26.97      1.92 o 
  -2   6  14      906.08      826.02      9.45 o 
  -1   6  14       56.22       58.40      1.98 o 
   0   6  14        0.28       -0.01      1.37 o 
   1   6  14      138.37      132.91      6.16 o 
   2   6  14      611.10      576.34      9.09 o 
   3   6  14       31.04       33.36      2.40 o 
   4   6  14      811.19      793.31     11.87 o 
   5   6  14        0.91       -0.35      1.72 o 
   6   6  14      254.69      264.96      8.87 o 
 -10   7  14        0.45        2.20      1.94 o 
  -9   7  14       37.45       36.26      4.12 o 
  -8   7  14        4.62        5.84      1.96 o 
  -7   7  14       25.56       19.62      4.62 o 
  -6   7  14        0.30       -0.58      1.78 o 
  -5   7  14       38.34       37.71      4.43 o 
  -4   7  14      189.70      205.33      5.63 o 
  -3   7  14      171.69      157.18      3.56 o 
  -2   7  14      321.39      333.11      6.80 o 
  -1   7  14        1.26        1.50      1.49 o 
   0   7  14      434.93      448.42      7.83 o 
   1   7  14        2.23        2.31      1.25 o 
   2   7  14      180.65      177.32      4.64 o 
   3   7  14       64.18       61.71      3.44 o 
   4   7  14       29.89       32.84      2.99 o 
   5   7  14       66.99       67.73      4.03 o 
   6   7  14       18.61       21.56      3.78 o 
 -10   8  14       40.15       40.05      3.97 o 
  -9   8  14      163.31      163.09      6.31 o 
  -8   8  14        0.76       -1.63      2.31 o 
  -7   8  14       16.39       23.88      3.56 o 
  -6   8  14       33.65       36.27      4.12 o 
  -5   8  14      141.52      134.94      7.66 o 
  -4   8  14      219.72      209.69      6.07 o 
  -3   8  14       29.31       28.01      2.26 o 
  -2   8  14      215.25      189.20      5.24 o 
  -1   8  14      279.68      307.81      7.27 o 
   0   8  14       22.93       22.66      2.85 o 
   1   8  14      176.22      173.59      5.22 o 
   2   8  14      168.92      179.36      6.43 o 
   3   8  14      278.18      270.37      6.85 o 
   4   8  14        0.98        0.16      1.76 o 
   5   8  14       25.53       26.86      3.00 o 
  -9   9  14       43.46       47.05      4.96 o 
  -8   9  14       21.23       18.35      3.56 o 
  -7   9  14       47.99       49.43      9.03 o 
  -6   9  14       10.32        3.97      6.09 o 
  -5   9  14       61.07       68.22      4.76 o 
  -4   9  14      654.02      700.73     14.77 o 
  -3   9  14       28.55       26.91      2.52 o 
  -2   9  14      943.94      982.97     15.67 o 
  -1   9  14        7.93        9.33      2.21 o 
   0   9  14        4.71        3.70      1.66 o 
   1   9  14       17.13       15.52      2.44 o 
   2   9  14      173.81      183.53      4.78 o 
   3   9  14       55.44       52.64      3.63 o 
   4   9  14      157.57      165.25      5.65 o 
   5   9  14        1.58        1.31      3.33 o 
  -8  10  14       49.30       54.15      5.52 o 
  -7  10  14       86.02       84.13      6.66 o 
  -6  10  14       40.43       33.16      5.04 o 
  -5  10  14        3.11        2.01      4.20 o 
  -4  10  14        0.71        3.27      2.72 o 
  -3  10  14       89.70       88.87      4.32 o 
  -2  10  14       51.62       48.15      3.52 o 
  -1  10  14       43.84       46.03      4.15 o 
   0  10  14        9.55       12.49      2.42 o 
   1  10  14        0.44        0.42      1.91 o 
   2  10  14        6.72       10.95      2.24 o 
   3  10  14        0.37        1.00      1.64 o 
   4  10  14      133.97      139.97      8.18 o 
  -7  11  14      103.57       94.90      9.24 o 
  -6  11  14        6.36        7.20      3.02 o 
  -5  11  14       21.66       25.28      4.34 o 
  -4  11  14      145.84      148.98      8.00 o 
  -3  11  14       82.58       85.33      6.00 o 
  -2  11  14      772.86      822.01     14.61 o 
  -1  11  14        0.10        3.22      2.15 o 
   0  11  14      123.66      123.17      5.13 o 
   1  11  14        5.94        7.05      2.33 o 
   2  11  14      120.70      116.32      8.02 o 
  -5  12  14        0.15       -2.74      3.36 o 
  -4  12  14        2.57       -1.45      2.62 o 
  -3  12  14       66.14       60.53      6.30 o 
  -2  12  14        4.41        6.21      2.40 o 
  -1  12  14        7.90        5.54      3.11 o 
   0  12  14        5.88        4.00      4.70 o 
   1  12  14        3.18       -0.42      3.78 o 
 -12   1  15       63.57       64.94      3.22 o 
 -11   1  15       24.21       28.47      2.25 o 
 -10   1  15      431.23      433.38      7.51 o 
  -9   1  15      610.02      598.33     11.21 o 
  -8   1  15      379.31      380.94      6.49 o 
  -7   1  15      351.37      357.06      4.64 o 
  -6   1  15     1187.34     1186.11     12.08 o 
  -5   1  15      714.06      684.03     14.40 o 
  -4   1  15      371.90      339.77      3.96 o 
  -3   1  15      122.99      115.04      2.21 o 
  -2   1  15      770.36      747.41      5.07 o 
  -1   1  15        3.11        3.71      0.71 o 
   0   1  15      127.27      124.82      1.71 o 
   1   1  15      305.80      318.99      3.10 o 
   2   1  15       43.56       25.71      1.42 o 
   3   1  15       49.89       72.52      2.42 o 
   4   1  15      148.91      139.13      3.51 o 
   5   1  15      689.96      641.07      9.05 o 
   6   1  15        0.07        1.30      1.98 o 
   7   1  15      132.58      120.57      5.60 o 
 -12   2  15       22.70       22.88      4.21 o 
 -11   2  15        7.47        3.14      2.42 o 
 -10   2  15       96.18      104.02      4.91 o 
  -9   2  15       76.52       78.30      4.26 o 
  -8   2  15      455.89      452.47      7.20 o 
  -7   2  15       23.81       23.27      0.99 o 
  -6   2  15      160.37      152.63      2.71 o 
  -5   2  15       27.61       33.87      1.36 o 
  -4   2  15      462.38      465.86      5.25 o 
  -3   2  15       33.78       29.96      1.19 o 
  -2   2  15        0.21        0.50      0.54 o 
  -1   2  15      668.49      655.15      5.38 o 
   0   2  15     3639.89     3598.93     23.97 o 
   1   2  15     1186.61     1173.01      8.86 o 
   2   2  15       20.66       29.93      1.52 o 
   3   2  15      268.82      271.62      5.23 o 
   4   2  15       17.30       22.79      2.21 o 
   5   2  15       76.22       70.92      3.41 o 
   6   2  15       21.99       25.85      3.14 o 
   7   2  15       48.14       52.71      4.23 o 
 -12   3  15        7.63       12.38      3.70 o 
 -11   3  15        6.37        3.82      2.81 o 
 -10   3  15      204.93      194.06      8.25 o 
  -9   3  15        2.40        5.69      3.57 o 
  -8   3  15        3.84       -0.63      1.70 o 
  -7   3  15      307.53      275.73      4.36 o 
  -6   3  15      166.48      156.71      2.60 o 
  -5   3  15      332.12      324.50      4.13 o 
  -4   3  15       58.52       80.15      2.24 o 
  -3   3  15       23.20       18.09      1.45 o 
  -2   3  15      122.99      128.79      2.39 o 
  -1   3  15      238.49      247.80      3.06 o 
   0   3  15       56.83       46.91      1.44 o 
   1   3  15      357.67      314.20      4.21 o 
   2   3  15       46.76       29.72      1.53 o 
   3   3  15       58.64       64.91      2.85 o 
   4   3  15        0.23        0.44      1.12 o 
   5   3  15      151.36      154.69      4.54 o 
   6   3  15       55.16       51.16      3.98 o 
   7   3  15       14.25       19.58      3.11 o 
 -11   4  15        2.93       -0.54      3.11 o 
 -10   4  15      715.35      709.39     18.17 o 
  -9   4  15       67.84       60.53      5.32 o 
  -8   4  15      278.44      302.55      6.63 o 
  -7   4  15        3.51        3.25      0.92 o 
  -6   4  15        3.96        6.05      0.98 o 
  -5   4  15        9.09       11.43      1.36 o 
  -4   4  15        5.64        5.46      1.09 o 
  -3   4  15     1885.03     1730.11     18.22 o 
  -2   4  15      255.88      260.14      3.72 o 
  -1   4  15      374.74      362.09      4.24 o 
   0   4  15      332.25      314.66      3.82 o 
   1   4  15       17.91       18.40      1.34 o 
   2   4  15       34.02       28.29      2.13 o 
   3   4  15      323.92      297.82      4.97 o 
   4   4  15      147.29      158.54      3.89 o 
   5   4  15       96.98       95.15      3.82 o 
   6   4  15       19.03       19.08      2.80 o 
   7   4  15       21.19       28.01      3.45 o 
 -11   5  15      239.90      234.55     10.34 o 
 -10   5  15       46.22       46.54      2.84 o 
  -9   5  15       18.29       15.70      2.21 o 
  -8   5  15       31.77       30.10      3.14 o 
  -7   5  15        0.22        1.10      1.29 o 
  -6   5  15       11.42       11.44      1.58 o 
  -5   5  15       68.34       62.30      2.70 o 
  -4   5  15      768.78      813.01     11.02 o 
  -3   5  15      135.11      107.83      2.88 o 
  -2   5  15       47.36       41.09      1.83 o 
  -1   5  15      291.10      277.39      3.86 o 
   0   5  15      979.50      941.32      9.18 o 
   1   5  15      295.59      277.13      5.01 o 
   2   5  15      287.04      273.32      5.64 o 
   3   5  15       34.92       31.18      2.32 o 
   4   5  15       32.85       29.58      2.49 o 
   5   5  15        7.95        9.31      2.19 o 
   6   5  15       39.77       42.08      4.44 o 
   7   5  15       11.92        8.97      3.20 o 
 -11   6  15        0.20       -0.22      1.71 o 
 -10   6  15        6.54        6.74      2.03 o 
  -9   6  15      134.22      146.16      5.15 o 
  -8   6  15       35.01       36.06      2.92 o 
  -7   6  15       56.83       47.84      7.77 o 
  -6   6  15        0.33       -1.22      2.37 o 
  -5   6  15      157.79      147.61      7.98 o 
  -4   6  15       88.17       72.03      3.55 o 
  -3   6  15      899.84      871.07     11.86 o 
  -2   6  15       10.69        6.74      1.24 o 
  -1   6  15        8.53       13.46      1.31 o 
   0   6  15      329.33      299.65      6.01 o 
   1   6  15        4.23        2.06      1.19 o 
   2   6  15       22.68       25.79      2.16 o 
   3   6  15        1.39        0.07      1.38 o 
   4   6  15       27.98       30.31      2.47 o 
   5   6  15        1.36        2.86      1.65 o 
   6   6  15        4.44        3.50      2.89 o 
 -10   7  15        0.27        0.07      1.72 o 
  -9   7  15       50.29       60.25      5.59 o 
  -8   7  15       13.46       15.19      2.47 o 
  -7   7  15       38.43       46.95      4.19 o 
  -6   7  15      335.63      364.41     11.97 o 
  -5   7  15       30.55       34.72      3.30 o 
  -4   7  15      381.85      381.80      8.25 o 
  -3   7  15        6.03        5.35      1.51 o 
  -2   7  15      782.93      711.45     10.72 o 
  -1   7  15       38.97       30.44      2.64 o 
   0   7  15        1.59        3.54      1.50 o 
   1   7  15      106.64      108.29      3.49 o 
   2   7  15      248.55      240.20      5.44 o 
   3   7  15        0.59        0.77      1.46 o 
   4   7  15      219.64      222.19      5.46 o 
   5   7  15       62.26       61.70      5.88 o 
   6   7  15        1.22        5.60      2.70 o 
 -10   8  15        6.93       10.02      2.64 o 
  -9   8  15        0.90        0.00      2.25 o 
  -8   8  15       17.97       18.66      3.24 o 
  -7   8  15       28.12       28.42      3.81 o 
  -6   8  15        4.65        4.50      2.48 o 
  -5   8  15      317.81      317.20     11.97 o 
  -4   8  15       15.24       21.65      2.60 o 
  -3   8  15      115.98      116.99      3.68 o 
  -2   8  15       19.64       28.70      3.17 o 
  -1   8  15      349.91      321.22      8.91 o 
   0   8  15       20.07       15.35      1.95 o 
   1   8  15       52.09       62.81      3.78 o 
   2   8  15        5.40        4.53      1.70 o 
   3   8  15        0.10        1.46      2.06 o 
   4   8  15      171.18      187.72      5.96 o 
   5   8  15      141.76      158.67      5.59 o 
  -9   9  15        0.10       -1.30      2.29 o 
  -8   9  15       39.76       50.92      7.77 o 
  -7   9  15        6.93        8.08      2.86 o 
  -6   9  15        7.11        2.17      4.62 o 
  -5   9  15       46.12       46.05      3.94 o 
  -4   9  15       44.22       48.70      4.23 o 
  -3   9  15       73.21       68.31      5.49 o 
  -2   9  15      475.28      456.08      9.30 o 
  -1   9  15      184.24      184.90      6.08 o 
   0   9  15        0.79        3.29      1.88 o 
   1   9  15        2.98        3.45      1.90 o 
   2   9  15        0.65       -1.24      1.58 o 
   3   9  15       43.99       46.82      5.45 o 
   4   9  15       17.60       22.48      3.45 o 
  -8  10  15        0.17       -0.70      2.63 o 
  -7  10  15      351.14      390.58     22.47 o 
  -6  10  15      308.64      328.40     11.90 o 
  -5  10  15        0.31        3.69      2.48 o 
  -4  10  15        0.08        0.72      2.51 o 
  -3  10  15       92.35       79.52      6.21 o 
  -2  10  15       40.78       45.24      3.42 o 
  -1  10  15       48.24       52.89      4.39 o 
   0  10  15       82.43       80.60      4.52 o 
   1  10  15       39.12       35.41      5.72 o 
   2  10  15        5.04        5.37      2.59 o 
   3  10  15      166.40      185.28      9.32 o 
  -7  11  15       12.86       10.50      4.20 o 
  -6  11  15        3.22        6.92      3.57 o 
  -5  11  15        0.90        7.31     10.08 o 
  -4  11  15      420.62      453.73     14.47 o 
  -3  11  15       27.35       26.60      3.96 o 
  -2  11  15       53.08       67.69      4.21 o 
  -1  11  15      109.81      123.73      5.22 o 
   0  11  15        1.62        1.73      2.11 o 
   1  11  15       12.50       14.28      2.54 o 
   2  11  15       11.45       16.59      3.21 o 
  -4  12  15        4.30        4.88      3.11 o 
  -3  12  15       83.43       91.26      6.50 o 
  -2  12  15        3.53        2.49      2.22 o 
  -1  12  15       11.57       19.20      3.83 o 
   0  12  15       33.99       33.53      4.14 o 
 -12   0  16       14.69       12.60      2.80 o 
 -11   0  16      200.24      195.25      6.80 o 
 -10   0  16       32.73       32.28      3.24 o 
  -9   0  16      789.06      793.60     16.64 o 
  -8   0  16        4.39        5.61      1.61 o 
  -7   0  16       13.31       16.29      2.42 o 
  -6   0  16      127.41      120.34      2.99 o 
  -5   0  16      931.54      962.61     17.20 o 
  -4   0  16     3471.97     3349.98    146.13 o 
  -3   0  16       29.74       25.86      2.93 o 
  -2   0  16     1561.09     1492.53     16.39 o 
  -1   0  16     1712.77     1585.49     14.95 o 
   0   0  16        3.27        3.16      0.82 o 
   1   0  16      552.84      521.75      6.59 o 
   2   0  16       33.12       28.77      2.46 o 
   3   0  16      613.02      577.07     10.65 o 
   4   0  16       19.37       20.89      2.78 o 
   5   0  16      417.88      405.00      9.62 o 
   6   0  16       34.24       34.97      4.89 o 
   7   0  16      133.34      120.47      8.16 o 
 -12   1  16        5.10       11.25      2.59 o 
 -11   1  16      129.03      135.00      5.43 o 
 -10   1  16       11.24        9.72      2.15 o 
  -9   1  16       77.29       78.71      4.12 o 
  -8   1  16       36.26       38.02      1.74 o 
  -7   1  16        0.18       -0.20      0.77 o 
  -6   1  16      203.73      193.87      3.59 o 
  -5   1  16       39.98       35.87      1.79 o 
  -4   1  16       12.25        8.78      0.91 o 
  -3   1  16      254.54      246.53      4.39 o 
  -2   1  16        9.31        7.86      0.82 o 
  -1   1  16      423.88      408.64      3.69 o 
   0   1  16        9.90        6.21      0.83 o 
   1   1  16      108.78       85.48      1.72 o 
   2   1  16      320.35      287.17      5.89 o 
   3   1  16       28.88       31.29      2.12 o 
   4   1  16       45.37       40.26      2.73 o 
   5   1  16      201.15      203.51      4.51 o 
   6   1  16       47.20       61.04      4.24 o 
   7   1  16       58.48       51.63      5.70 o 
 -12   2  16      106.70      108.25      6.93 o 
 -11   2  16        5.97        0.48      3.38 o 
 -10   2  16      266.85      262.74      7.59 o 
  -9   2  16      102.56      105.42      4.63 o 
  -8   2  16        0.48       -0.15      1.11 o 
  -7   2  16      139.73      113.97      2.71 o 
  -6   2  16        0.22        0.63      0.66 o 
  -5   2  16      158.86      122.94      4.61 o 
  -4   2  16      182.37      184.92      3.39 o 
  -3   2  16        8.06        9.67      1.09 o 
  -2   2  16      653.97      624.78      6.75 o 
  -1   2  16      222.00      192.63      2.53 o 
   0   2  16      376.85      324.39      3.72 o 
   1   2  16      280.09      265.87      3.41 o 
   2   2  16        5.88        4.32      0.96 o 
   3   2  16      342.33      284.67     23.02 o 
   4   2  16       12.76       15.39      1.76 o 
   5   2  16       10.17        8.82      1.76 o 
   6   2  16      198.92      204.86      6.61 o 
   7   2  16        3.30        2.73      2.19 o 
 -12   3  16       50.26       46.56      5.25 o 
 -11   3  16        4.43        8.26      3.11 o 
 -10   3  16        2.27        0.63      2.38 o 
  -9   3  16      240.91      230.26      8.67 o 
  -8   3  16      225.24      207.92      6.03 o 
  -7   3  16      148.82      142.09      3.79 o 
  -6   3  16      162.42      141.39      4.31 o 
  -5   3  16      542.36      540.37      7.88 o 
  -4   3  16      182.82      173.33      3.78 o 
  -3   3  16      594.12      553.29      7.27 o 
  -2   3  16      174.87      166.09      3.61 o 
  -1   3  16      165.64      161.31      2.56 o 
   0   3  16      550.87      526.38      5.09 o 
   1   3  16       34.50       51.46      1.92 o 
   2   3  16      558.42      538.02      7.88 o 
   3   3  16        3.25        3.81      1.21 o 
   4   3  16      343.80      333.66      7.48 o 
   5   3  16      149.64      146.71      4.51 o 
   6   3  16      339.20      350.02     10.42 o 
   7   3  16       22.61       30.85      3.56 o 
 -11   4  16      288.31      267.60     16.59 o 
 -10   4  16       16.60       14.55      3.53 o 
  -9   4  16        2.23        4.20      2.51 o 
  -8   4  16       61.16       56.72      2.77 o 
  -7   4  16        2.06        1.86      0.88 o 
  -6   4  16        8.25        5.12      1.16 o 
  -5   4  16       16.62       17.07      1.46 o 
  -4   4  16      107.79       89.17      2.83 o 
  -3   4  16      150.49      153.82      3.37 o 
  -2   4  16      253.29      265.68      3.97 o 
  -1   4  16        3.61        1.51      0.77 o 
   0   4  16      558.75      503.43      5.25 o 
   1   4  16       15.35       12.97      1.51 o 
   2   4  16       13.27       12.78      1.75 o 
   3   4  16      104.20      107.76      3.30 o 
   4   4  16        0.72        0.44      1.34 o 
   5   4  16        0.44       -0.36      1.72 o 
   6   4  16       51.86       54.33      5.41 o 
 -11   5  16       76.79       75.99      6.94 o 
 -10   5  16       12.08       14.21      3.70 o 
  -9   5  16        2.12        0.42      1.50 o 
  -8   5  16       17.28       14.40      1.99 o 
  -7   5  16       50.58       48.86      2.99 o 
  -6   5  16        0.07        1.02      1.08 o 
  -5   5  16      327.35      321.34      6.30 o 
  -4   5  16      115.94       91.23      3.52 o 
  -3   5  16       28.68       22.13      1.64 o 
  -2   5  16        8.23       10.73      1.10 o 
  -1   5  16      323.16      321.33      4.46 o 
   0   5  16      157.65      160.32      3.64 o 
   1   5  16      114.54      124.93      4.64 o 
   2   5  16      415.69      407.00      7.30 o 
   3   5  16        0.66        1.99      1.44 o 
   4   5  16       99.44       93.16      3.53 o 
   5   5  16      338.08      344.28      8.05 o 
   6   5  16        0.44        6.21      2.89 o 
 -11   6  16        0.88        0.05      1.42 o 
 -10   6  16       22.86       24.28      2.68 o 
  -9   6  16        3.57        1.31      1.64 o 
  -8   6  16       89.41       90.22      4.23 o 
  -7   6  16      262.72      254.61      8.06 o 
  -6   6  16        6.27        3.83      1.79 o 
  -5   6  16      402.30      367.91     22.05 o 
  -4   6  16        7.09        4.80      1.60 o 
  -3   6  16     1190.61     1079.95     14.15 o 
  -2   6  16        1.05       -0.34      0.98 o 
  -1   6  16     1071.85     1015.51     13.92 o 
   0   6  16       24.30       32.33      2.38 o 
   1   6  16      189.38      193.56      7.33 o 
   2   6  16       45.15       44.75      2.73 o 
   3   6  16      295.24      297.82      6.20 o 
   4   6  16       31.71       29.27      2.50 o 
   5   6  16       45.91       51.50      3.75 o 
   6   6  16       20.75       22.35      3.68 o 
 -10   7  16        0.37       -0.30      1.71 o 
  -9   7  16        0.19       -1.09      4.31 o 
  -8   7  16       68.94       63.34      7.14 o 
  -7   7  16       49.54       48.87      5.67 o 
  -6   7  16       10.70       10.12      2.48 o 
  -5   7  16        0.06       -0.26      1.61 o 
  -4   7  16       42.17       35.24      3.15 o 
  -3   7  16       62.11       59.00      3.29 o 
  -2   7  16      137.70      143.33      4.09 o 
  -1   7  16       98.86       88.65      3.96 o 
   0   7  16       48.06       55.82      3.10 o 
   1   7  16      207.45      225.51     10.06 o 
   2   7  16       40.02       47.05      2.88 o 
   3   7  16      133.12      133.50      5.41 o 
   4   7  16       17.43       20.24      3.01 o 
   5   7  16       33.37       31.59      3.15 o 
  -9   8  16        6.56        4.83      2.59 o 
  -8   8  16       11.60       10.84      2.96 o 
  -7   8  16       33.14       32.19      3.94 o 
  -6   8  16        8.37        4.60      2.54 o 
  -5   8  16        3.07        1.93      2.73 o 
  -4   8  16       60.85       68.70      4.56 o 
  -3   8  16      104.34      100.38      5.04 o 
  -2   8  16      148.06      125.46      4.35 o 
  -1   8  16       45.02       42.95      3.27 o 
   0   8  16       54.26       54.59      3.24 o 
   1   8  16       62.41       56.89      4.67 o 
   2   8  16       24.92       22.31      2.32 o 
   3   8  16      105.65      108.43      4.66 o 
   4   8  16       14.55       17.68      2.31 o 
   5   8  16       14.10       16.65      2.77 o 
  -9   9  16      183.02      217.57     21.00 o 
  -8   9  16        2.92        5.52      3.78 o 
  -7   9  16       96.12      104.00      8.82 o 
  -6   9  16       43.06       25.04     25.61 o 
  -5   9  16       19.67       16.21      2.87 o 
  -4   9  16        4.73        3.98      2.41 o 
  -3   9  16        6.12        3.78      3.78 o 
  -2   9  16        8.20        9.30      2.11 o 
  -1   9  16       19.34       21.18      2.66 o 
   0   9  16      144.95      151.39      4.78 o 
   1   9  16        1.35        2.62      1.89 o 
   2   9  16      238.77      220.06      6.27 o 
   3   9  16      286.42      289.41      7.22 o 
   4   9  16       70.75       80.67      4.61 o 
  -8  10  16        0.19        0.70      2.94 o 
  -7  10  16       16.00       27.03      4.43 o 
  -6  10  16       51.98       56.88     12.81 o 
  -5  10  16        1.24       -0.22      2.41 o 
  -4  10  16       50.53       63.71      5.74 o 
  -3  10  16        4.22        3.33      2.73 o 
  -2  10  16        6.33        6.23      2.17 o 
  -1  10  16       90.76       91.24      9.67 o 
   0  10  16        5.41        7.61      2.61 o 
   1  10  16       56.57       57.21      3.94 o 
   2  10  16      129.64      136.00     14.83 o 
   3  10  16       27.55       21.26      7.86 o 
  -6  11  16        3.53       -1.20      4.83 o 
  -5  11  16       16.52       16.81      3.99 o 
  -4  11  16       76.23       84.59     13.44 o 
  -3  11  16        6.84        2.83      2.73 o 
  -2  11  16        3.75        0.99      2.81 o 
  -1  11  16        1.88        0.43      2.12 o 
   0  11  16       62.72       63.44      7.14 o 
   1  11  16        8.80        9.49      2.39 o 
  -4  12  16       45.07       43.13      6.60 o 
  -3  12  16       25.04       23.45      6.52 o 
  -2  12  16        0.35        0.97      2.06 o 
  -1  12  16      152.01      182.98     10.50 o 
 -12   1  17       29.14       34.64      3.51 o 
 -11   1  17      121.75      120.64      5.19 o 
 -10   1  17       55.93       46.45      3.51 o 
  -9   1  17        6.15        3.42      1.39 o 
  -8   1  17       31.20       32.02      1.75 o 
  -7   1  17        0.22        0.36      0.69 o 
  -6   1  17      100.11      101.51      2.54 o 
  -5   1  17        0.68       -0.89      0.89 o 
  -4   1  17        0.32        1.00      0.85 o 
  -3   1  17      719.74      703.23     11.59 o 
  -2   1  17     2060.74     2000.90     17.63 o 
  -1   1  17      405.03      360.65      3.93 o 
   0   1  17      886.94      831.60      7.16 o 
   1   1  17       30.31       43.98      1.51 o 
   2   1  17      285.07      314.00      4.87 o 
   3   1  17        5.50        7.19      1.37 o 
   4   1  17      316.18      295.29      5.70 o 
   5   1  17       20.61       20.51      2.24 o 
   6   1  17      215.81      216.54      6.97 o 
   7   1  17       49.67       50.95      4.25 o 
 -12   2  17        0.23       -1.24      3.15 o 
 -11   2  17       63.06       60.35      5.25 o 
 -10   2  17       15.60       14.89      2.50 o 
  -9   2  17        1.34        1.84      1.84 o 
  -8   2  17        0.17       -0.71      0.92 o 
  -7   2  17        6.81        8.62      1.12 o 
  -6   2  17      254.36      263.83      4.98 o 
  -5   2  17       71.09       86.06      4.26 o 
  -4   2  17      433.44      409.05      6.31 o 
  -3   2  17     1204.48     1182.54     17.31 o 
  -2   2  17     1116.77     1126.85     12.99 o 
  -1   2  17      208.86      174.89      2.73 o 
   0   2  17       10.42       15.85      1.05 o 
   1   2  17      101.05       75.49      2.08 o 
   2   2  17      196.56      209.47      4.12 o 
   3   2  17       74.04       63.64      3.18 o 
   4   2  17        2.12        2.61      1.35 o 
   5   2  17       63.12       55.58      3.29 o 
   6   2  17      257.37      260.52      8.42 o 
   7   2  17       77.47       66.57      6.68 o 
 -12   3  17       22.53       35.77      7.14 o 
 -11   3  17       20.89       13.02      3.56 o 
 -10   3  17       21.93       24.77      3.83 o 
  -9   3  17       16.33       14.26      3.15 o 
  -8   3  17       10.76       10.15      1.40 o 
  -7   3  17       77.94       64.83      2.42 o 
  -6   3  17      124.04      128.82      4.48 o 
  -5   3  17      122.77      122.49      3.18 o 
  -4   3  17       11.99       16.08      1.53 o 
  -3   3  17       18.92       17.38      1.49 o 
  -2   3  17       18.04       20.00      1.63 o 
  -1   3  17      713.92      661.00      7.29 o 
   0   3  17      387.65      315.12      3.77 o 
   1   3  17      176.36      172.62      3.55 o 
   2   3  17       50.69       43.21      2.51 o 
   3   3  17       54.46       62.85      2.78 o 
   4   3  17        4.43        4.37      1.44 o 
   5   3  17        0.13       -1.35      1.46 o 
   6   3  17       12.12        8.13      2.48 o 
 -11   4  17       95.69      100.65      7.35 o 
 -10   4  17       15.93       10.22      3.11 o 
  -9   4  17        1.74        2.03      4.83 o 
  -8   4  17       77.41       67.96      4.83 o 
  -7   4  17        4.46        2.83      1.70 o 
  -6   4  17      289.74      261.40      5.31 o 
  -5   4  17       10.30        6.31      1.23 o 
  -4   4  17      424.29      363.76      9.54 o 
  -3   4  17      769.69      726.18      9.25 o 
  -2   4  17      928.43      892.10     10.88 o 
  -1   4  17       47.41       44.11      1.88 o 
   0   4  17       47.89       42.99      2.03 o 
   1   4  17       59.48       76.58      2.79 o 
   2   4  17       21.46       23.28      2.58 o 
   3   4  17      632.76      617.64     10.33 o 
   4   4  17        4.00        7.86      1.66 o 
   5   4  17       54.37       50.50      4.61 o 
   6   4  17        7.24        4.55      3.25 o 
 -11   5  17       95.15      115.13     10.08 o 
 -10   5  17       69.97       80.69      6.64 o 
  -9   5  17      132.81      141.93      5.88 o 
  -8   5  17        0.76        1.16      1.40 o 
  -7   5  17      379.63      390.74      9.89 o 
  -6   5  17        0.37        0.15      1.36 o 
  -5   5  17       25.99       24.82      2.57 o 
  -4   5  17        6.67        3.94      1.15 o 
  -3   5  17      258.21      236.82      4.58 o 
  -2   5  17      213.85      198.45      3.55 o 
  -1   5  17      239.41      237.73      4.55 o 
   0   5  17       22.90       26.50      2.21 o 
   1   5  17      132.06      123.60      3.40 o 
   2   5  17      121.92      114.85      4.14 o 
   3   5  17       34.45       41.91      2.54 o 
   4   5  17       44.60       43.03      2.85 o 
   5   5  17        0.28        1.61      1.83 o 
   6   5  17        0.20       -0.30      2.82 o 
 -11   6  17       45.70       51.23      8.82 o 
 -10   6  17        3.45        2.56      2.29 o 
  -9   6  17       28.58       20.41      2.57 o 
  -8   6  17      145.14      149.29      5.97 o 
  -7   6  17      137.88      140.07      5.90 o 
  -6   6  17        1.11        0.03      3.99 o 
  -5   6  17        9.31        6.08      1.88 o 
  -4   6  17       90.67       79.21      4.32 o 
  -3   6  17       10.71       12.71      1.66 o 
  -2   6  17       20.69       25.38      1.77 o 
  -1   6  17       40.77       41.65      3.00 o 
   0   6  17        4.02        4.64      1.48 o 
   1   6  17       18.83       13.46      2.18 o 
   2   6  17      155.82      151.29      4.34 o 
   3   6  17       42.76       50.11      3.02 o 
   4   6  17        2.76        1.08      2.12 o 
   5   6  17        0.29        2.10      1.97 o 
 -10   7  17       49.53       43.83      3.57 o 
  -9   7  17        8.66        7.36      2.54 o 
  -8   7  17        3.35       -0.28      2.31 o 
  -7   7  17      183.18      169.37      6.99 o 
  -6   7  17      105.54       83.91      5.28 o 
  -5   7  17       75.13       30.98     14.91 o 
  -4   7  17       13.72        8.82      3.46 o 
  -3   7  17      383.32      366.40     10.23 o 
  -2   7  17       92.67       95.56      3.73 o 
  -1   7  17      105.87      120.53      4.55 o 
   0   7  17      671.60      687.46     10.81 o 
   1   7  17        0.63        2.94      1.82 o 
   2   7  17      468.24      457.19      8.08 o 
   3   7  17       91.99       95.10      3.76 o 
   4   7  17      164.83      166.07      4.90 o 
   5   7  17       15.02       13.44      2.47 o 
  -9   8  17       15.71       16.64      3.29 o 
  -8   8  17      128.91      143.03      6.91 o 
  -7   8  17       50.28       45.21      4.51 o 
  -6   8  17      687.20      687.80     17.14 o 
  -5   8  17       60.75       58.01      4.89 o 
  -4   8  17      339.47      368.07      9.60 o 
  -3   8  17       31.72       35.78      5.07 o 
  -2   8  17       28.28       25.01      3.45 o 
  -1   8  17       67.64       60.88      3.78 o 
   0   8  17       28.08       29.05      2.52 o 
   1   8  17       46.38       46.37      3.54 o 
   2   8  17        0.09        2.57      2.06 o 
   3   8  17        0.04        4.26      2.11 o 
   4   8  17        2.60        4.02      1.88 o 
  -9   9  17      194.87      238.93     16.38 o 
  -8   9  17        0.58       -0.84      3.78 o 
  -7   9  17       40.02       45.64     10.29 o 
  -6   9  17       25.37        1.63      4.62 o 
  -5   9  17       90.99       88.07      5.32 o 
  -4   9  17       56.00       52.91      5.14 o 
  -3   9  17       53.64       57.39      5.49 o 
  -2   9  17        7.38       10.95      2.13 o 
  -1   9  17        0.32        2.40      2.18 o 
   0   9  17        8.41        9.16      2.26 o 
   1   9  17       73.84       77.91      4.45 o 
   2   9  17      113.32      122.01      4.93 o 
   3   9  17        7.80        8.12      4.72 o 
  -7  10  17       20.95       24.57      4.26 o 
  -6  10  17      275.59      271.31     10.69 o 
  -5  10  17        1.43       -2.05      2.16 o 
  -4  10  17      494.79      524.80     21.21 o 
  -3  10  17       82.04       83.98      8.81 o 
  -2  10  17       16.74       20.97      2.65 o 
  -1  10  17      165.45      187.71      9.50 o 
   0  10  17        3.53        4.19      2.61 o 
   1  10  17      293.25      305.77      7.86 o 
   2  10  17        4.33       10.65      5.71 o 
  -6  11  17       48.57       49.52      5.74 o 
  -5  11  17       83.04       88.06     13.86 o 
  -4  11  17       19.01       17.74      3.83 o 
  -3  11  17       27.36       15.59      4.37 o 
  -2  11  17       53.16       55.67      4.49 o 
  -1  11  17        0.34        1.91      2.59 o 
   0  11  17      124.35      144.72      5.60 o 
   1  11  17        2.54        4.40      2.65 o 
 -12   0  18       20.85       14.61      2.73 o 
 -11   0  18      254.43      270.56      8.14 o 
 -10   0  18      677.23      710.48     15.73 o 
  -9   0  18      122.15      134.12      5.20 o 
  -8   0  18      326.04      336.41      6.73 o 
  -7   0  18      200.26      206.62      6.44 o 
  -6   0  18       21.58       21.05      2.43 o 
  -5   0  18        9.39        9.50      1.92 o 
  -4   0  18        5.72        8.68      2.16 o 
  -3   0  18      159.35      165.03      8.40 o 
  -2   0  18      869.65      836.29     15.69 o 
  -1   0  18        2.46        2.78      1.36 o 
   0   0  18      270.53      281.15      5.69 o 
   1   0  18      146.54      166.09      4.30 o 
   2   0  18      297.37      270.19      7.25 o 
   3   0  18      809.09      773.38     18.51 o 
   4   0  18       55.33       76.99      6.20 o 
   5   0  18      176.24      194.48      6.60 o 
   6   0  18      849.34      850.27     26.03 o 
 -12   1  18        2.40       -0.55      2.31 o 
 -11   1  18       41.39       45.13      3.76 o 
 -10   1  18        8.60        9.94      2.74 o 
  -9   1  18        5.99        7.19      1.94 o 
  -8   1  18        3.34        3.95      1.11 o 
  -7   1  18       80.20       70.46      2.66 o 
  -6   1  18       27.50       26.24      1.83 o 
  -5   1  18      235.50      209.60      4.74 o 
  -4   1  18       84.69       75.58      8.82 o 
  -3   1  18      467.92      443.48      8.48 o 
  -2   1  18      666.38      643.89      8.02 o 
  -1   1  18      100.08       99.98      2.58 o 
   0   1  18        0.09        3.94      0.88 o 
   1   1  18       20.79       16.02      1.26 o 
   2   1  18       56.53       53.03      2.45 o 
   3   1  18       37.86       43.22      2.52 o 
   4   1  18        6.38        9.10      1.67 o 
   5   1  18       30.77       28.29      3.07 o 
   6   1  18       30.36       39.31      6.36 o 
 -12   2  18       57.09       49.17      5.04 o 
 -11   2  18      128.65      117.17     10.29 o 
 -10   2  18       28.59       32.23      5.88 o 
  -9   2  18       12.43       14.68      2.40 o 
  -8   2  18      241.18      240.65      4.99 o 
  -7   2  18      101.03      111.39      3.32 o 
  -6   2  18        5.68        3.12      1.20 o 
  -5   2  18      501.97      453.24     11.58 o 
  -4   2  18      268.04      254.85      7.35 o 
  -3   2  18      320.91      314.56      6.07 o 
  -2   2  18       53.46       55.52      2.72 o 
  -1   2  18      322.06      285.59      4.40 o 
   0   2  18       18.67       11.32      1.13 o 
   1   2  18      232.30      239.77      3.80 o 
   2   2  18       39.23       40.98      2.23 o 
   3   2  18      239.92      239.94      5.52 o 
   4   2  18       12.00       10.08      1.58 o 
   5   2  18       43.45       51.92      3.37 o 
   6   2  18       18.63       21.92      3.15 o 
 -11   3  18      177.28      185.60      9.45 o 
 -10   3  18       12.57       19.56      7.14 o 
  -9   3  18       20.88       27.60      4.83 o 
  -8   3  18        1.24        1.42      1.08 o 
  -7   3  18        8.89        5.17      1.34 o 
  -6   3  18        0.89       -0.98      0.98 o 
  -5   3  18      443.63      439.05      8.04 o 
  -4   3  18      188.36      189.96      6.18 o 
  -3   3  18        5.88        3.88      1.09 o 
  -2   3  18      920.95      881.54     10.63 o 
  -1   3  18      220.43      225.79      3.90 o 
   0   3  18        5.42        6.15      1.00 o 
   1   3  18      322.72      277.30      4.77 o 
   2   3  18      139.28      138.66      6.43 o 
   3   3  18       15.72       24.29      2.06 o 
   4   3  18      115.32      116.93      3.68 o 
   5   3  18        3.35        1.80      1.75 o 
   6   3  18      131.12      131.39      5.83 o 
 -11   4  18       69.44       75.27      6.51 o 
 -10   4  18        2.18        4.44      2.81 o 
  -9   4  18       38.82       39.62      2.44 o 
  -8   4  18       38.67       37.95      2.47 o 
  -7   4  18        4.00        4.58      1.34 o 
  -6   4  18      516.86      491.84     10.56 o 
  -5   4  18      563.10      530.51     10.94 o 
  -4   4  18      124.18       96.79      3.58 o 
  -3   4  18      153.75      134.56      3.63 o 
  -2   4  18       56.76       48.26      2.24 o 
  -1   4  18      344.88      313.37      4.76 o 
   0   4  18      205.39      178.12      4.19 o 
   1   4  18        9.48        8.68      1.47 o 
   2   4  18       54.53       57.62      3.45 o 
   3   4  18        0.10        0.81      1.32 o 
   4   4  18       81.28       84.86      3.72 o 
   5   4  18       60.79       69.43      4.21 o 
   6   4  18       12.56       14.40      3.38 o 
 -11   5  18        0.10       -0.18      4.20 o 
 -10   5  18       12.36       12.48      3.70 o 
  -9   5  18       35.06       44.42      6.93 o 
  -8   5  18       52.07       58.30      3.67 o 
  -7   5  18        0.29       -1.07      1.46 o 
  -6   5  18       12.69       14.83      2.18 o 
  -5   5  18      628.65      585.55     11.93 o 
  -4   5  18       24.81       16.07      1.82 o 
  -3   5  18       45.38       49.83      2.46 o 
  -2   5  18       59.25       57.30      2.96 o 
  -1   5  18      137.06      132.14      3.42 o 
   0   5  18      176.43      182.94      4.93 o 
   1   5  18       23.37       16.91      2.51 o 
   2   5  18       66.60       67.73      4.85 o 
   3   5  18       12.65       14.54      1.81 o 
   4   5  18       11.13       17.62      2.17 o 
   5   5  18        6.65       11.56      2.36 o 
 -10   6  18       29.88       26.17      3.20 o 
  -9   6  18        1.44       -0.14      2.10 o 
  -8   6  18       96.72      108.21      5.13 o 
  -7   6  18        2.62        4.03      2.10 o 
  -6   6  18      297.74      305.15      9.18 o 
  -5   6  18       12.95        9.92      3.36 o 
  -4   6  18      337.49      312.57     28.55 o 
  -3   6  18       32.56       34.57      2.60 o 
  -2   6  18       96.09       95.44      2.99 o 
  -1   6  18       71.77       67.19      3.54 o 
   0   6  18      224.85      234.92      5.50 o 
   1   6  18        4.51        0.27      2.04 o 
   2   6  18       23.14       25.56      2.90 o 
   3   6  18      496.92      472.92      9.65 o 
   4   6  18        0.69        1.79      2.05 o 
   5   6  18      507.68      480.56     12.54 o 
 -10   7  18        3.81        8.15      2.32 o 
  -9   7  18       12.51       10.54      2.59 o 
  -8   7  18       13.28       11.46      4.41 o 
  -7   7  18      133.74      119.21      6.10 o 
  -6   7  18       38.99       37.74      3.81 o 
  -5   7  18       91.80       36.84     40.10 o 
  -4   7  18       19.59       18.98      2.62 o 
  -3   7  18      188.02      167.38      7.07 o 
  -2   7  18      125.28      112.48      3.95 o 
  -1   7  18       64.70       74.61      3.88 o 
   0   7  18       79.03       75.57      3.58 o 
   1   7  18      327.30      349.87      8.16 o 
   2   7  18       47.06       45.81      3.22 o 
   3   7  18      215.71      217.35      5.44 o 
   4   7  18        5.14        3.82      1.97 o 
  -9   8  18       52.29       53.39      4.64 o 
  -8   8  18      137.75      140.11      6.86 o 
  -7   8  18       11.43        8.25      4.83 o 
  -6   8  18      101.39      108.39      6.42 o 
  -5   8  18       14.77       16.40      3.78 o 
  -4   8  18      137.81      136.71      7.17 o 
  -3   8  18        6.41        4.42      3.36 o 
  -2   8  18       65.05       68.84      4.55 o 
  -1   8  18        0.01       -2.06      2.91 o 
   0   8  18      159.25      140.16      5.20 o 
   1   8  18      113.55      113.85      4.81 o 
   2   8  18      171.47      179.35      6.89 o 
   3   8  18       82.05       77.65      4.54 o 
   4   8  18        1.17        2.43      2.07 o 
  -8   9  18       26.34       28.90      4.26 o 
  -7   9  18        1.48        1.81      2.59 o 
  -6   9  18      146.80       61.11     71.60 o 
  -5   9  18        5.82       -1.12      2.52 o 
  -4   9  18      159.52      170.67      7.87 o 
  -3   9  18      407.28      414.79     11.31 o 
  -2   9  18       22.57       22.77      2.54 o 
  -1   9  18      326.27      350.63      8.35 o 
   0   9  18       15.15       11.58      2.54 o 
   1   9  18       70.57       68.97      4.26 o 
   2   9  18      130.35      139.45      5.17 o 
   3   9  18       99.82      107.17     14.49 o 
  -7  10  18       47.67       53.19     12.18 o 
  -6  10  18       19.91       25.16      4.83 o 
  -5  10  18       13.78       11.93      5.88 o 
  -4  10  18        0.51        3.99      4.41 o 
  -3  10  18       36.31       46.85      4.75 o 
  -2  10  18        8.02        1.78      2.48 o 
  -1  10  18        0.92        2.41      2.00 o 
   0  10  18        4.53        9.80      2.85 o 
   1  10  18       18.05       22.06      3.88 o 
   2  10  18        8.82        8.82      4.62 o 
  -5  11  18       57.69       51.49      5.65 o 
  -4  11  18       76.30       75.51      5.86 o 
  -3  11  18       57.95       68.17      6.50 o 
  -2  11  18        6.19        7.44      3.10 o 
  -1  11  18      196.58      200.39      7.42 o 
   0  11  18        6.34        8.08      2.51 o 
 -12   1  19        4.70        3.72      2.21 o 
 -11   1  19       91.99       86.10      4.94 o 
 -10   1  19       26.04       21.97      2.28 o 
  -9   1  19       14.21       13.60      1.58 o 
  -8   1  19        5.52        5.50      1.33 o 
  -7   1  19      193.46      197.69      5.74 o 
  -6   1  19      448.09      438.20      9.94 o 
  -5   1  19      787.12      736.49     13.11 o 
  -4   1  19      288.12      259.22     26.89 o 
  -3   1  19     2495.68     2373.50     43.56 o 
  -2   1  19       11.47        6.51      1.16 o 
  -1   1  19      392.62      398.03      5.70 o 
   0   1  19        5.41        3.77      0.86 o 
   1   1  19      339.57      309.12      5.40 o 
   2   1  19        0.07        1.43      1.25 o 
   3   1  19        0.06        1.21      1.27 o 
   4   1  19      318.87      321.20      6.78 o 
   5   1  19       50.41       58.15      3.46 o 
   6   1  19        9.69       17.49      3.04 o 
 -12   2  19        0.85        1.26      2.67 o 
 -11   2  19       28.30       34.01      6.72 o 
 -10   2  19        5.22        1.05      2.38 o 
  -9   2  19       53.64       55.32      2.78 o 
  -8   2  19       19.38       21.59      1.91 o 
  -7   2  19        5.43        5.25      1.71 o 
  -6   2  19      164.71      163.83      5.44 o 
  -5   2  19      682.08      664.64     12.41 o 
  -4   2  19      308.04      274.16      9.03 o 
  -3   2  19       31.33       29.54      2.23 o 
  -2   2  19       20.52       16.93      1.62 o 
  -1   2  19      228.70      198.53      3.44 o 
   0   2  19      469.52      444.51      5.41 o 
   1   2  19      491.30      498.16      6.50 o 
   2   2  19      276.80      270.90      5.21 o 
   3   2  19      687.95      681.70     12.18 o 
   4   2  19      117.25      124.00      3.81 o 
   5   2  19       62.03       63.38      3.60 o 
   6   2  19        5.23        7.15      2.48 o 
 -11   3  19        0.01       -2.38      2.38 o 
 -10   3  19       10.36       12.66      3.11 o 
  -9   3  19       10.66        8.62      1.44 o 
  -8   3  19       53.64       58.48      3.44 o 
  -7   3  19       34.30       29.95      2.72 o 
  -6   3  19      162.40      137.75      5.04 o 
  -5   3  19       21.97       28.94      4.17 o 
  -4   3  19      220.97      196.71      4.94 o 
  -3   3  19      287.32      270.05      6.30 o 
  -2   3  19       30.83       27.58      2.30 o 
  -1   3  19      227.54      198.03      3.82 o 
   0   3  19       47.12       49.31      2.46 o 
   1   3  19       35.88       37.95      2.78 o 
   2   3  19       17.14       19.98      2.08 o 
   3   3  19        9.30        6.11      2.03 o 
   4   3  19       12.15       15.80      2.21 o 
   5   3  19       69.01       60.20      3.88 o 
 -11   4  19       89.30      110.26      7.65 o 
 -10   4  19       21.17       24.11      5.25 o 
  -9   4  19      497.44      539.82     10.36 o 
  -8   4  19       23.51       35.20      3.78 o 
  -7   4  19      285.25      301.59      8.15 o 
  -6   4  19       32.02       24.91      2.80 o 
  -5   4  19        1.35        4.26      1.78 o 
  -4   4  19      293.24      291.44      8.67 o 
  -3   4  19       24.44       24.47      2.40 o 
  -2   4  19      796.42      780.37     10.98 o 
  -1   4  19        5.15        2.98      1.23 o 
   0   4  19      216.75      224.01      4.81 o 
   1   4  19       60.03       53.79      2.72 o 
   2   4  19      154.27      145.64      3.84 o 
   3   4  19      366.41      368.73      7.24 o 
   4   4  19        7.29        8.07      1.83 o 
   5   4  19       39.93       41.12      3.50 o 
 -11   5  19        8.74        6.97      3.78 o 
 -10   5  19       34.37       30.26      4.75 o 
  -9   5  19       65.58       43.68     28.34 o 
  -8   5  19       19.42       18.68      5.04 o 
  -7   5  19       30.34       29.28      2.92 o 
  -6   5  19        1.42       -1.46      1.46 o 
  -5   5  19      460.53      461.10     19.53 o 
  -4   5  19      149.33      149.81      9.03 o 
  -3   5  19        0.98        2.81      1.50 o 
  -2   5  19      142.31      129.49      4.35 o 
  -1   5  19       20.93       24.79      1.97 o 
   0   5  19      196.43      212.97      5.19 o 
   1   5  19      177.58      177.53      4.36 o 
   2   5  19       32.06       31.54      2.48 o 
   3   5  19       36.45       32.38      2.38 o 
   4   5  19      295.14      300.35      7.48 o 
   5   5  19       12.79       11.34      2.63 o 
 -10   6  19       11.30        8.59      2.73 o 
  -9   6  19        7.14       12.11      2.25 o 
  -8   6  19        3.36        3.54      1.91 o 
  -7   6  19       43.94       40.74      3.81 o 
  -6   6  19       19.27       18.09      5.04 o 
  -5   6  19       16.82       21.14      3.02 o 
  -4   6  19       24.74       20.71      3.02 o 
  -3   6  19       29.36       24.99      2.89 o 
  -2   6  19      389.91      400.01      8.80 o 
  -1   6  19       93.85       81.35      3.90 o 
   0   6  19        8.80        6.91      1.73 o 
   1   6  19        3.23        2.59      1.79 o 
   2   6  19       47.34       48.45      2.94 o 
   3   6  19      217.04      224.47      5.62 o 
   4   6  19       19.33       21.13      2.77 o 
 -10   7  19       60.21       71.16      4.62 o 
  -9   7  19       13.47        6.16      2.25 o 
  -8   7  19       21.01       24.89      3.29 o 
  -7   7  19      135.34      148.06      6.67 o 
  -6   7  19      109.64      122.42     10.92 o 
  -5   7  19       80.18       72.60      5.46 o 
  -4   7  19       32.67       25.40      5.46 o 
  -3   7  19      495.01      527.76     12.95 o 
  -2   7  19        3.20       10.38      2.59 o 
  -1   7  19        3.55        4.45      1.89 o 
   0   7  19       55.89       68.32      3.55 o 
   1   7  19       67.76       76.88      4.24 o 
   2   7  19       26.72       27.73      2.97 o 
   3   7  19       13.70        9.16      2.26 o 
   4   7  19       42.51       46.20      3.58 o 
  -9   8  19        1.72        1.77      2.29 o 
  -8   8  19       37.21       34.40     13.02 o 
  -7   8  19       96.38      103.68      6.04 o 
  -6   8  19       87.08       94.06      6.04 o 
  -5   8  19       20.92       21.11      5.25 o 
  -4   8  19        1.64        0.35      2.75 o 
  -3   8  19       29.99       25.72      3.43 o 
  -2   8  19      219.24      217.77     11.72 o 
  -1   8  19       27.03       29.66      2.92 o 
   0   8  19      571.94      579.28     11.33 o 
   1   8  19      137.24      142.23      6.00 o 
   2   8  19        9.33       12.38      2.59 o 
   3   8  19       40.82       36.29     11.34 o 
  -8   9  19       14.34       15.67      3.62 o 
  -7   9  19       29.83       27.69      4.32 o 
  -6   9  19        0.30       -0.47      2.94 o 
  -5   9  19        3.88        3.86      3.57 o 
  -4   9  19        5.11        0.77      2.51 o 
  -3   9  19       46.42       51.52      4.62 o 
  -2   9  19       90.26      100.28      5.93 o 
  -1   9  19        6.61       10.37      2.39 o 
   0   9  19       17.00       18.83      2.95 o 
   1   9  19       55.25       61.32      4.42 o 
   2   9  19        1.67        0.86      2.02 o 
  -7  10  19       45.37       44.89      5.28 o 
  -6  10  19        0.19       -1.26      2.94 o 
  -5  10  19        0.01       -2.10      2.38 o 
  -4  10  19        0.23       -2.32      2.32 o 
  -3  10  19       30.96       41.42      4.43 o 
  -2  10  19      231.29      244.37     10.69 o 
  -1  10  19       11.87       14.36      2.78 o 
   0  10  19       19.70       22.57      3.00 o 
   1  10  19      145.01      155.51      5.90 o 
  -4  11  19       17.45       16.77      3.56 o 
  -3  11  19      142.22      146.60      7.44 o 
  -2  11  19       11.92       15.83      3.45 o 
  -1  11  19      525.35      574.85     16.16 o 
 -12   0  20       33.31       28.55      6.30 o 
 -11   0  20       59.15       57.25      4.26 o 
 -10   0  20       32.22       27.67      4.41 o 
  -9   0  20       61.37       61.74      6.51 o 
  -8   0  20        0.13        3.78      2.52 o 
  -7   0  20       14.33        7.14      2.52 o 
  -6   0  20      645.10      626.09     18.90 o 
  -5   0  20      383.81      367.42     13.02 o 
  -4   0  20     2649.05     2565.67     62.99 o 
  -3   0  20      117.96       97.69      4.81 o 
  -2   0  20      752.53      754.22     15.14 o 
  -1   0  20      526.17      525.55      9.31 o 
   0   0  20      582.39      571.67      9.60 o 
   1   0  20        3.67        3.83      2.07 o 
   2   0  20      231.79      228.09      6.82 o 
   3   0  20       58.22       56.91      4.23 o 
   4   0  20      149.92      146.91      6.45 o 
   5   0  20        4.81        8.04      2.49 o 
 -12   1  20       23.52       17.08      3.11 o 
 -11   1  20        5.03        5.19      2.15 o 
 -10   1  20       50.22       54.12      2.70 o 
  -9   1  20       32.92       33.94      2.30 o 
  -8   1  20      262.53      272.55      7.23 o 
  -7   1  20       85.98       80.51      3.83 o 
  -6   1  20        0.88        1.91      1.61 o 
  -5   1  20      127.68      118.10      7.56 o 
  -4   1  20      132.22      130.82      5.49 o 
  -3   1  20       16.60       20.14      2.20 o 
  -2   1  20       59.97       47.48      2.89 o 
  -1   1  20       78.03       65.77      2.57 o 
   0   1  20        5.99        8.69      1.05 o 
   1   1  20       91.38       90.59      3.65 o 
   2   1  20        0.50        1.97      1.34 o 
   3   1  20       43.06       37.19      2.49 o 
   4   1  20      244.14      264.55      6.19 o 
   5   1  20        5.93       10.22      2.01 o 
 -11   2  20        1.08       -0.63      2.38 o 
 -10   2  20       11.37        9.93      2.92 o 
  -9   2  20        3.22        3.39      1.58 o 
  -8   2  20       34.60       40.26      3.15 o 
  -7   2  20      268.67      274.68      7.46 o 
  -6   2  20       25.84       20.41      2.52 o 
  -5   2  20        3.29        3.68      3.15 o 
  -4   2  20      180.41      187.03      6.51 o 
  -3   2  20      204.88      191.35      6.03 o 
  -2   2  20       84.20       70.00      2.84 o 
  -1   2  20      213.84      213.79      4.29 o 
   0   2  20       10.77       14.25      1.51 o 
   1   2  20        0.02        0.57      1.31 o 
   2   2  20      112.34      107.03      3.41 o 
   3   2  20        9.18        6.91      1.82 o 
   4   2  20      149.81      148.04      4.29 o 
   5   2  20       24.66       29.48      2.75 o 
 -11   3  20        0.01        0.21      2.67 o 
 -10   3  20       36.72       37.71      8.40 o 
  -9   3  20        7.17       11.80      1.89 o 
  -8   3  20      112.22      115.05      4.58 o 
  -7   3  20        2.16        1.22      1.68 o 
  -6   3  20      304.14      290.75      9.45 o 
  -5   3  20     1832.36     1782.73     32.49 o 
  -4   3  20       64.26       56.36      4.24 o 
  -3   3  20       20.01       22.07      4.41 o 
  -2   3  20        7.44        6.45      2.24 o 
  -1   3  20      305.20      333.39      5.29 o 
   0   3  20       27.61       26.83      2.63 o 
   1   3  20      502.59      457.67      7.60 o 
   2   3  20       48.75       46.38      2.91 o 
   3   3  20      267.25      248.79      6.57 o 
   4   3  20      143.26      147.05      4.61 o 
   5   3  20       27.49       26.98      3.00 o 
 -11   4  20       64.69       74.58     12.60 o 
 -10   4  20       52.25       54.18      5.44 o 
  -9   4  20      169.93      181.07      5.78 o 
  -8   4  20       10.49        9.06      2.94 o 
  -7   4  20       91.73       87.18      4.32 o 
  -6   4  20        6.84        5.04      2.94 o 
  -5   4  20      208.72      215.59      7.46 o 
  -4   4  20      156.33      151.81      6.26 o 
  -3   4  20      154.07      150.23      6.93 o 
  -2   4  20      172.97      150.73      4.60 o 
  -1   4  20        0.40        0.46      1.13 o 
   0   4  20       37.83       39.33      2.52 o 
   1   4  20       26.67       25.68      2.04 o 
   2   4  20       34.00       40.81      2.49 o 
   3   4  20        2.57        0.46      1.41 o 
   4   4  20      139.12      153.50      4.70 o 
   5   4  20      129.13      141.71      5.76 o 
 -11   5  20       53.07       52.36      5.92 o 
 -10   5  20       46.63       42.41      7.14 o 
  -9   5  20       15.67        7.68      5.88 o 
  -8   5  20        5.21        3.92      2.10 o 
  -7   5  20        0.45        0.26      1.78 o 
  -6   5  20       68.31       63.80      7.98 o 
  -5   5  20      127.14      117.21      5.65 o 
  -4   5  20       51.90       53.64      4.34 o 
  -3   5  20       71.21       61.62      4.06 o 
  -2   5  20       50.39       45.64      3.32 o 
  -1   5  20        0.54        1.71      1.59 o 
   0   5  20       16.86       14.37      2.30 o 
   1   5  20      382.54      379.25      8.38 o 
   2   5  20       19.16       18.72      2.29 o 
   3   5  20       85.64       78.88      3.65 o 
   4   5  20        0.74        0.24      1.94 o 
 -10   6  20       88.93       95.30      5.88 o 
  -9   6  20      205.34      205.98      7.18 o 
  -8   6  20        0.01        1.26      1.88 o 
  -7   6  20        5.37        6.99      2.21 o 
  -6   6  20        2.70       -1.78      1.78 o 
  -5   6  20       26.16        6.09      9.03 o 
  -4   6  20      157.16      150.37      6.93 o 
  -3   6  20        5.56        3.26      1.82 o 
  -2   6  20      490.29      477.95      9.92 o 
  -1   6  20        3.12        4.41      1.83 o 
   0   6  20      560.47      533.59      9.50 o 
   1   6  20       71.15       71.98      6.86 o 
   2   6  20      231.64      227.39      6.52 o 
   3   6  20        1.63        2.81      1.35 o 
   4   6  20        1.78        3.36      2.10 o 
  -9   7  20        0.25        0.52      2.31 o 
  -8   7  20       47.09       52.75      7.98 o 
  -7   7  20       56.61       68.01      4.96 o 
  -6   7  20       34.59       31.27      6.09 o 
  -5   7  20        8.16        8.24      2.72 o 
  -4   7  20        0.74        0.17      2.10 o 
  -3   7  20        3.67        3.57      1.95 o 
  -2   7  20       59.70       59.63      4.70 o 
  -1   7  20       74.01       70.20      3.77 o 
   0   7  20      114.85      125.30      4.37 o 
   1   7  20      181.13      178.53      5.81 o 
   2   7  20        9.84       14.34      2.69 o 
   3   7  20        4.94        3.65      1.46 o 
  -9   8  20        0.05       -0.42      2.25 o 
  -8   8  20        4.43        6.30      4.41 o 
  -7   8  20       15.72       15.24      5.67 o 
  -6   8  20        5.92        7.56      2.86 o 
  -5   8  20       77.08       87.76      6.13 o 
  -4   8  20        1.82        4.52      2.75 o 
  -3   8  20        0.22       -2.27      2.32 o 
  -2   8  20       36.04       43.18      6.55 o 
  -1   8  20        0.42        0.23      1.83 o 
   0   8  20       25.30       31.38      3.51 o 
   1   8  20       49.40       51.98      3.85 o 
   2   8  20       57.44       64.85      4.15 o 
  -8   9  20      246.06      258.38     10.02 o 
  -7   9  20      192.81      210.00      8.93 o 
  -6   9  20      283.60      257.81     30.02 o 
  -5   9  20        6.77       12.09      3.49 o 
  -4   9  20        7.45        7.26      3.11 o 
  -3   9  20       77.76       80.10      5.74 o 
  -2   9  20       35.25       42.20      5.00 o 
  -1   9  20       14.96       15.39      3.94 o 
   0   9  20        0.19        0.94      2.05 o 
   1   9  20       36.29       48.51      5.52 o 
  -6  10  20        0.03       -2.52      2.52 o 
  -5  10  20        1.09       -0.96      2.51 o 
  -4  10  20       31.05       18.61      3.67 o 
  -3  10  20        0.22       -2.27      2.27 o 
  -2  10  20       47.59       51.36      5.09 o 
  -1  10  20      182.53      197.32      6.24 o 
   0  10  20       41.52       44.74      3.74 o 
 -11   1  21        1.54       -0.45      2.21 o 
 -10   1  21      162.30      168.48      5.92 o 
  -9   1  21       38.16       34.19      2.44 o 
  -8   1  21       20.01       20.74      2.32 o 
  -7   1  21       24.10       27.87      2.81 o 
  -6   1  21        7.22       11.40      2.08 o 
  -5   1  21       43.20       36.89      3.27 o 
  -4   1  21      214.00      208.75      9.24 o 
  -3   1  21      195.17      192.83      5.48 o 
  -2   1  21       52.93       48.67      5.94 o 
  -1   1  21      208.70      203.09      4.48 o 
   0   1  21        0.43        1.03      0.94 o 
   1   1  21      962.89      993.98     12.34 o 
   2   1  21        6.72        6.81      1.56 o 
   3   1  21      281.75      284.27      6.26 o 
   4   1  21      503.73      538.04      8.68 o 
   5   1  21        6.82        6.00      2.15 o 
 -11   2  21        0.01        1.48      2.51 o 
 -10   2  21        0.13       -1.54      2.21 o 
  -9   2  21        2.78        3.97      1.89 o 
  -8   2  21        2.86        0.94      1.89 o 
  -7   2  21      270.02      274.72      7.65 o 
  -6   2  21        0.11       -0.06      1.05 o 
  -5   2  21        4.18        4.39      1.91 o 
  -4   2  21      256.00      257.83     27.08 o 
  -3   2  21      170.83      178.09      8.92 o 
  -2   2  21      364.59      354.03      7.55 o 
  -1   2  21      128.06      115.76      3.81 o 
   0   2  21      184.12      179.72      4.08 o 
   1   2  21       68.44       75.88      2.63 o 
   2   2  21      117.67      136.69      7.07 o 
   3   2  21        5.98        8.41      1.71 o 
   4   2  21       19.03       25.64      2.44 o 
   5   2  21        4.16        7.25      1.99 o 
 -11   3  21        0.52       -1.73      3.78 o 
 -10   3  21       44.19       38.25      4.54 o 
  -9   3  21      171.87      157.15      7.35 o 
  -8   3  21      113.32      103.03      4.51 o 
  -7   3  21      184.70      151.21     31.70 o 
  -6   3  21        0.05        0.77      1.71 o 
  -5   3  21       83.11       66.55      4.34 o 
  -4   3  21       31.75       34.01      3.53 o 
  -3   3  21      257.74      238.38      7.06 o 
  -2   3  21      346.73      334.31      7.55 o 
  -1   3  21        0.44        2.78      1.34 o 
   0   3  21        0.80        0.68      1.30 o 
   1   3  21        7.38        8.71      1.48 o 
   2   3  21        4.45        2.97      1.60 o 
   3   3  21        0.59       -1.00      1.29 o 
   4   3  21       36.55       37.69      3.20 o 
   5   3  21        5.01        5.05      2.45 o 
 -11   4  21       49.90       46.90      5.49 o 
 -10   4  21      120.03      139.83     10.50 o 
  -9   4  21       79.73       81.43      4.09 o 
  -8   4  21       18.12       21.04      5.46 o 
  -7   4  21       89.77       77.37      4.26 o 
  -6   4  21       12.08       16.32      2.72 o 
  -5   4  21        6.39        5.79      2.10 o 
  -4   4  21      306.75      308.43     13.86 o 
  -3   4  21      720.60      707.56     14.34 o 
  -2   4  21      153.75      159.21      5.24 o 
  -1   4  21       51.74       41.99      2.50 o 
   0   4  21       62.32       63.60      3.22 o 
   1   4  21        0.11       -1.10      1.82 o 
   2   4  21      118.88      113.29      4.26 o 
   3   4  21      191.59      203.96      6.00 o 
   4   4  21      193.46      200.90      5.93 o 
 -10   5  21       59.50       74.25      6.30 o 
  -9   5  21        3.38        3.09      1.68 o 
  -8   5  21      160.92      165.67      6.29 o 
  -7   5  21       19.67       19.48      2.80 o 
  -6   5  21      279.46      267.89      8.67 o 
  -5   5  21      124.82       71.37     23.52 o 
  -4   5  21        0.79        2.27      2.10 o 
  -3   5  21      247.93      242.36      6.65 o 
  -2   5  21      203.99      202.19      6.12 o 
  -1   5  21      318.30      316.77      7.03 o 
   0   5  21        1.32        2.48      1.97 o 
   1   5  21      185.36      186.92      5.82 o 
   2   5  21       12.35       12.75      1.83 o 
   3   5  21      139.90      148.69      5.20 o 
   4   5  21       22.14       23.19      3.15 o 
 -10   6  21        0.09       -0.84      2.52 o 
  -9   6  21       46.86       48.75      5.46 o 
  -8   6  21       19.43       19.32      2.92 o 
  -7   6  21        4.70       12.59      2.86 o 
  -6   6  21        0.84        0.00      1.84 o 
  -5   6  21      104.11      101.35     14.07 o 
  -4   6  21       15.20       13.80      3.57 o 
  -3   6  21        4.60       -0.07      1.82 o 
  -2   6  21       10.93        9.25      2.59 o 
  -1   6  21       15.00       22.13      2.53 o 
   0   6  21       38.84       38.14      2.76 o 
   1   6  21        5.60        4.76      2.03 o 
   2   6  21       55.44       54.98      3.81 o 
   3   6  21        0.01        1.69      1.35 o 
  -9   7  21        0.05       -0.91      2.73 o 
  -8   7  21        0.22       -2.10      2.10 o 
  -7   7  21        0.70        2.35      2.21 o 
  -6   7  21        2.28        1.26      2.21 o 
  -5   7  21        5.40        4.71      4.62 o 
  -4   7  21      231.02      223.95     10.29 o 
  -3   7  21      130.51      144.47      5.70 o 
  -2   7  21      174.16      164.46      6.94 o 
  -1   7  21      167.31      167.71      5.32 o 
   0   7  21        0.04        4.24      2.08 o 
   1   7  21      611.87      619.40     11.92 o 
   2   7  21        7.23        4.82      2.22 o 
   3   7  21      286.29      288.26      9.35 o 
  -8   8  21       57.28       58.25     13.86 o 
  -7   8  21       75.59       85.38      6.09 o 
  -6   8  21      144.83      123.43     31.70 o 
  -5   8  21      591.31      609.46     16.34 o 
  -4   8  21        0.02        2.78      2.93 o 
  -3   8  21      110.89      134.50      7.16 o 
  -2   8  21       46.82       43.36      4.43 o 
  -1   8  21       12.03       14.34      2.85 o 
   0   8  21       12.96        9.85      2.26 o 
   1   8  21        0.15        1.71      2.08 o 
   2   8  21        5.12        6.96      2.39 o 
  -7   9  21       40.72       39.07      6.51 o 
  -6   9  21       88.59       92.32     23.10 o 
  -5   9  21        3.00        3.36      2.80 o 
  -4   9  21      151.50      160.92      7.33 o 
  -3   9  21       31.17       32.31      4.11 o 
  -2   9  21       22.17       26.16      5.20 o 
  -1   9  21        0.17       -2.18      2.18 o 
   0   9  21       40.84       47.79      3.74 o 
   1   9  21        1.72        0.34      2.06 o 
  -5  10  21      173.43      192.74      8.97 o 
  -4  10  21        4.73        5.06      2.83 o 
  -3  10  21      175.38      188.88     16.94 o 
  -2  10  21       27.32       22.35      4.08 o 
  -1  10  21        3.99        1.14      3.62 o 
 -11   0  22       90.54      105.67      5.28 o 
 -10   0  22       29.98       33.75      3.72 o 
  -9   0  22      115.26      132.69      7.56 o 
  -8   0  22      161.22      172.16      8.40 o 
  -7   0  22     1215.69     1223.62     32.75 o 
  -6   0  22       13.15       14.28      3.36 o 
  -5   0  22      622.05      647.51     20.58 o 
  -4   0  22      115.68      123.03      7.98 o 
  -3   0  22      238.86      216.10     12.18 o 
  -2   0  22      174.34      156.17     10.50 o 
  -1   0  22        0.37        1.07      1.41 o 
   0   0  22       60.30       62.34      4.31 o 
   1   0  22      142.25      168.26      5.61 o 
   2   0  22      564.16      555.72     11.98 o 
   3   0  22        1.24        3.37      2.37 o 
   4   0  22       26.97       37.39      3.76 o 
 -11   1  22        4.92        3.61      2.51 o 
 -10   1  22        1.92        2.00      2.20 o 
  -9   1  22       26.18       29.67      2.92 o 
  -8   1  22       23.98       26.27      2.81 o 
  -7   1  22        3.36        0.42      1.78 o 
  -6   1  22       40.12       34.68      3.27 o 
  -5   1  22      102.97       66.42     38.84 o 
  -4   1  22      111.70      109.23      4.65 o 
  -3   1  22       83.13       79.81      3.94 o 
  -2   1  22      337.13      322.34      7.57 o 
  -1   1  22      182.87      185.83      4.00 o 
   0   1  22       81.98       92.88      2.78 o 
   1   1  22      194.50      206.68      4.46 o 
   2   1  22       19.15       20.50      2.01 o 
   3   1  22        0.29        2.40      1.59 o 
   4   1  22        1.24        2.57      1.57 o 
 -11   2  22       16.53       16.13      3.63 o 
 -10   2  22       23.98       29.54      2.59 o 
  -9   2  22       32.11       31.28      2.80 o 
  -8   2  22      296.89      293.83      8.61 o 
  -7   2  22       35.07       31.59      3.23 o 
  -6   2  22        6.09        7.61      2.21 o 
  -5   2  22      549.80      494.24     18.06 o 
  -4   2  22      255.12      234.63      7.83 o 
  -3   2  22      140.66      129.29      5.25 o 
  -2   2  22       99.96      106.21      5.33 o 
  -1   2  22       89.34       90.31      3.51 o 
   0   2  22      106.79      116.28      3.33 o 
   1   2  22       17.37       21.71      2.15 o 
   2   2  22       17.79       12.54      1.88 o 
   3   2  22       41.83       43.24      3.01 o 
   4   2  22        8.90       11.87      2.38 o 
 -11   3  22      254.06      260.08     10.19 o 
 -10   3  22       35.46       28.55      5.46 o 
  -9   3  22       11.62       13.86      2.21 o 
  -8   3  22       47.55       52.50      7.35 o 
  -7   3  22       17.32        8.38      8.19 o 
  -6   3  22      433.47      455.07     11.48 o 
  -5   3  22       51.86       41.17      9.03 o 
  -4   3  22        0.11        0.55      1.78 o 
  -3   3  22       54.40       54.98      4.16 o 
  -2   3  22       45.50       52.92      3.52 o 
  -1   3  22      115.74      114.04      6.07 o 
   0   3  22      115.23      119.04      4.77 o 
   1   3  22      337.57      354.09      7.03 o 
   2   3  22       26.22       30.46      2.52 o 
   3   3  22       11.04        8.00      1.99 o 
   4   3  22       17.48       24.19      2.52 o 
 -11   4  22       46.56       47.87      7.14 o 
 -10   4  22       48.41       52.41      5.25 o 
  -9   4  22        1.43        2.64      1.84 o 
  -8   4  22       78.84       46.26     32.75 o 
  -7   4  22      395.42      394.09     10.59 o 
  -6   4  22       13.51       14.42      2.72 o 
  -5   4  22        4.56       -0.15      1.89 o 
  -4   4  22       27.41       30.43      3.63 o 
  -3   4  22       91.43       99.69      6.19 o 
  -2   4  22       71.31       77.12      4.25 o 
  -1   4  22        0.04       -1.69      1.69 o 
   0   4  22       42.84       45.61      2.85 o 
   1   4  22       18.67       17.88      2.48 o 
   2   4  22      275.90      273.23      6.26 o 
   3   4  22        2.29        1.95      1.64 o 
   4   4  22       49.45       45.62      3.64 o 
 -10   5  22        6.14        8.63      1.94 o 
  -9   5  22        1.51        3.44      2.10 o 
  -8   5  22       14.07       17.50      4.41 o 
  -7   5  22       35.69       33.05      3.49 o 
  -6   5  22      143.18      146.73      8.40 o 
  -5   5  22      290.00      204.72     79.99 o 
  -4   5  22      441.09      451.25     12.67 o 
  -3   5  22       30.13       26.11      3.36 o 
  -2   5  22        5.63        4.42      1.76 o 
  -1   5  22       39.47       44.52      4.11 o 
   0   5  22       98.03       95.98      3.77 o 
   1   5  22      256.49      250.25      8.12 o 
   2   5  22        7.03       10.55      2.07 o 
   3   5  22       21.83       21.89      2.28 o 
 -10   6  22       18.63       20.15      5.88 o 
  -9   6  22       15.14       18.98      2.92 o 
  -8   6  22       65.97       72.12      4.70 o 
  -7   6  22      182.52      177.34      7.22 o 
  -6   6  22       21.74       16.66      3.11 o 
  -5   6  22       81.84       87.60      5.59 o 
  -4   6  22      194.30      195.42     11.34 o 
  -3   6  22        3.16        2.07      1.90 o 
  -2   6  22       77.00       95.38      5.58 o 
  -1   6  22      116.16      114.39      5.94 o 
   0   6  22      132.41      139.20      5.02 o 
   1   6  22        4.80        9.39      3.05 o 
   2   6  22      128.30      129.33      5.12 o 
   3   6  22       26.90       22.02      4.43 o 
  -9   7  22       16.61       18.67      3.24 o 
  -8   7  22        0.07       -0.51      2.10 o 
  -7   7  22       21.04       19.29      3.49 o 
  -6   7  22        2.34        1.26      3.78 o 
  -5   7  22       39.19       44.36      4.73 o 
  -4   7  22        0.04        3.66      2.48 o 
  -3   7  22       22.48       21.60      5.00 o 
  -2   7  22       23.37       23.85      3.44 o 
  -1   7  22      276.86      279.85      9.14 o 
   0   7  22        0.26        0.90      1.95 o 
   1   7  22       97.42       96.95      7.64 o 
   2   7  22       67.57       69.81      4.32 o 
  -8   8  22       27.97       30.79      4.00 o 
  -7   8  22       46.10       54.03      9.45 o 
  -6   8  22        3.59       -0.76      1.22 o 
  -5   8  22      270.99      272.45     10.39 o 
  -4   8  22      221.01      242.11     10.93 o 
  -3   8  22       48.55       40.81      4.40 o 
  -2   8  22        0.28       -0.53      2.37 o 
  -1   8  22       53.11       58.24      5.12 o 
   0   8  22       21.60       22.61      2.85 o 
   1   8  22        9.57        9.60      2.51 o 
  -7   9  22       21.91       24.74      4.26 o 
  -6   9  22       39.52       37.73      4.94 o 
  -5   9  22       36.46       36.11      5.88 o 
  -4   9  22      116.90      113.49      6.49 o 
  -3   9  22      216.32      243.95      8.99 o 
  -2   9  22      100.05      104.01      6.73 o 
  -1   9  22      158.15      177.57      8.01 o 
   0   9  22       17.29       20.24      2.86 o 
  -4  10  22       17.17       24.96      3.95 o 
  -3  10  22      189.09      203.11      8.53 o 
 -11   1  23       32.88       31.91      5.04 o 
 -10   1  23        5.51        4.08      2.02 o 
  -9   1  23      134.28      138.60     11.13 o 
  -8   1  23       60.79       63.23      3.93 o 
  -7   1  23      118.60      106.64      5.02 o 
  -6   1  23      230.75      230.11     10.50 o 
  -5   1  23      129.54      116.23      5.49 o 
  -4   1  23      857.72      856.87     21.12 o 
  -3   1  23       15.21       17.34      2.44 o 
  -2   1  23      518.56      528.56     10.33 o 
  -1   1  23      102.57       94.04      3.14 o 
   0   1  23      290.10      303.98      7.41 o 
   1   1  23       94.47       93.92      4.11 o 
   2   1  23       64.09       68.87      3.20 o 
   3   1  23       21.76       25.05      2.30 o 
   4   1  23       49.68       61.05      3.29 o 
 -11   2  23       23.49       28.55      5.46 o 
 -10   2  23       55.58       57.15      7.56 o 
  -9   2  23       16.70       14.98      2.41 o 
  -8   2  23       43.57       42.93      3.63 o 
  -7   2  23      441.90      418.18     10.76 o 
  -6   2  23       92.13       89.77      4.84 o 
  -5   2  23        1.06       -1.53      1.61 o 
  -4   2  23      203.79      192.93      7.27 o 
  -3   2  23      110.17      123.22      5.48 o 
  -2   2  23        1.10        1.94      1.61 o 
  -1   2  23      127.09      118.10      4.00 o 
   0   2  23      142.91      140.15      4.46 o 
   1   2  23       38.30       40.39      3.11 o 
   2   2  23      406.72      389.97      9.39 o 
   3   2  23        0.57       -0.42      1.93 o 
   4   2  23      331.70      331.13      8.12 o 
 -11   3  23       48.83       46.19      6.72 o 
 -10   3  23       14.88       16.84      2.25 o 
  -9   3  23        0.89        0.84      1.84 o 
  -8   3  23        2.48        1.41      3.15 o 
  -7   3  23        4.61        2.04      2.02 o 
  -6   3  23      100.33       87.03      5.04 o 
  -5   3  23      168.92      144.55     31.49 o 
  -4   3  23       54.28       45.31      4.34 o 
  -3   3  23       14.58       16.13      2.82 o 
  -2   3  23        2.81        0.63      1.82 o 
  -1   3  23        2.50        3.75      1.86 o 
   0   3  23        7.61        5.70      1.60 o 
   1   3  23       61.87       60.65      4.43 o 
   2   3  23      402.92      436.58      7.96 o 
   3   3  23        9.21       12.52      2.38 o 
 -10   4  23       52.21       59.84      7.56 o 
  -9   4  23       78.26       75.32      4.38 o 
  -8   4  23      278.13      247.39     64.88 o 
  -7   4  23      310.89      331.43      9.58 o 
  -6   4  23       33.24       38.40      5.67 o 
  -5   4  23       94.27       74.86      5.04 o 
  -4   4  23       77.99       71.92      5.32 o 
  -3   4  23      175.63      182.78      6.82 o 
  -2   4  23       24.24       20.60      2.72 o 
  -1   4  23      315.76      323.73     15.44 o 
   0   4  23      145.99      140.40      4.27 o 
   1   4  23      206.81      220.80      5.60 o 
   2   4  23      103.94       97.08      4.80 o 
   3   4  23        1.39        6.90      1.96 o 
 -10   5  23        0.32       -0.08      1.91 o 
  -9   5  23       87.90       97.40      7.98 o 
  -8   5  23        2.42        0.98      1.88 o 
  -7   5  23      243.54      242.55     19.32 o 
  -6   5  23       53.84       46.99      4.62 o 
  -5   5  23      280.58      261.01     14.07 o 
  -4   5  23        3.42        9.70      3.36 o 
  -3   5  23       24.29       25.78      3.51 o 
  -2   5  23       64.18       56.08      5.09 o 
  -1   5  23       13.44       12.23      2.82 o 
   0   5  23       82.80       90.08      4.21 o 
   1   5  23       56.50       53.43      5.48 o 
   2   5  23      111.59      124.63      5.41 o 
   3   5  23       85.97       87.79      4.73 o 
  -9   6  23        2.39        0.31      2.16 o 
  -8   6  23       20.16       21.28      3.99 o 
  -7   6  23      107.77       97.93      7.56 o 
  -6   6  23       65.55       58.56      5.04 o 
  -5   6  23      132.05      135.65      6.86 o 
  -4   6  23       17.03       18.62      3.42 o 
  -3   6  23        0.40       -1.74      1.74 o 
  -2   6  23       21.46       25.43      3.51 o 
  -1   6  23      153.82      148.83      6.86 o 
   0   6  23       50.05       52.41      3.61 o 
   1   6  23       62.37       58.89      3.98 o 
   2   6  23       83.41       87.74      4.27 o 
  -9   7  23        0.74        1.26      5.04 o 
  -8   7  23       61.31       68.32      6.09 o 
  -7   7  23      103.35      110.34     10.29 o 
  -6   7  23       43.97       59.50      9.66 o 
  -5   7  23        7.97       10.44      3.11 o 
  -4   7  23      103.27      106.69      8.52 o 
  -3   7  23       27.48       26.65      3.69 o 
  -2   7  23       88.54       79.57      5.65 o 
  -1   7  23       48.65       48.30      4.77 o 
   0   7  23       38.57       51.66      3.67 o 
   1   7  23        2.45        4.40      2.12 o 
  -7   8  23       20.26       22.22      5.46 o 
  -6   8  23       11.13       11.90      7.35 o 
  -5   8  23       24.43       29.29      4.51 o 
  -4   8  23       91.94       99.23      7.59 o 
  -3   8  23       52.51       44.00      4.65 o 
  -2   8  23       65.54       64.37      5.40 o 
  -1   8  23        7.18       -2.48      2.48 o 
   0   8  23        5.11        1.75      2.08 o 
  -6   9  23       19.59       24.74      4.34 o 
  -5   9  23        0.43        0.42      3.36 o 
  -4   9  23      133.12      147.67      9.57 o 
  -3   9  23       14.10       14.21      3.45 o 
  -2   9  23       61.30       74.05      8.35 o 
  -1   9  23       25.87       94.06     13.86 o 
 -11   0  24       27.86       23.94      4.20 o 
 -10   0  24       12.37       18.90      3.78 o 
  -9   0  24        2.99        2.94      2.94 o 
  -8   0  24       59.19       69.71      6.72 o 
  -7   0  24       67.82       58.79      5.88 o 
  -6   0  24       42.81       23.94      4.20 o 
  -5   0  24      104.68      104.56      7.56 o 
  -4   0  24        1.00        1.95      2.59 o 
  -3   0  24      833.88      836.35     44.09 o 
  -2   0  24       22.69       30.09      4.42 o 
  -1   0  24     2065.24     2116.71     57.59 o 
   0   0  24       51.18       52.74      5.14 o 
   1   0  24      125.55      108.13      6.38 o 
   2   0  24      237.42      253.28      7.74 o 
   3   0  24        4.90        6.29      2.50 o 
 -11   1  24        1.60       -1.16      1.91 o 
 -10   1  24       29.84       28.99      3.78 o 
  -9   1  24      260.74      257.55      8.00 o 
  -8   1  24        0.32        3.48      2.02 o 
  -7   1  24       33.04       43.00      3.83 o 
  -6   1  24        4.35        1.81      1.91 o 
  -5   1  24       13.23       14.15      2.67 o 
  -4   1  24      101.75      106.17      5.12 o 
  -3   1  24        7.18       10.00      2.53 o 
  -2   1  24       27.17       30.77      3.00 o 
  -1   1  24       37.25       40.96      2.38 o 
   0   1  24        6.71       14.49      2.32 o 
   1   1  24        2.59        3.09      1.60 o 
   2   1  24       37.94       50.05      2.82 o 
   3   1  24        0.37        0.74      1.48 o 
 -11   2  24      129.60      140.25      9.24 o 
 -10   2  24       27.18       23.81      3.57 o 
  -9   2  24       99.98       92.98     11.13 o 
  -8   2  24       65.77       62.78      5.25 o 
  -7   2  24       30.43       32.68      3.78 o 
  -6   2  24        3.61        2.74      2.21 o 
  -5   2  24        3.81        2.52      2.08 o 
  -4   2  24       16.08       15.12      2.63 o 
  -3   2  24        0.19        1.18      1.96 o 
  -2   2  24       22.54       26.90      3.45 o 
  -1   2  24      215.53      226.45      5.70 o 
   0   2  24        0.76       -0.64      1.82 o 
   1   2  24        0.18       -1.38      1.65 o 
   2   2  24      189.42      203.47      7.45 o 
   3   2  24        0.94        5.57      2.13 o 
 -10   3  24        0.53       -0.48      1.84 o 
  -9   3  24       60.89       64.63      4.19 o 
  -8   3  24        8.61        4.36      2.32 o 
  -7   3  24       26.99       35.55      3.72 o 
  -6   3  24      152.35      146.33      6.45 o 
  -5   3  24      306.82      310.47      9.92 o 
  -4   3  24      486.43      489.05     16.99 o 
  -3   3  24       10.21       14.50      2.76 o 
  -2   3  24      211.39      218.70      6.45 o 
  -1   3  24       31.90       32.07      3.58 o 
   0   3  24      219.39      202.75      6.09 o 
   1   3  24      352.85      386.08      8.53 o 
   2   3  24       32.43       31.94      3.05 o 
   3   3  24        0.19        1.83      1.73 o 
 -10   4  24      229.79      248.48      7.37 o 
  -9   4  24       16.79       15.82      2.80 o 
  -8   4  24       69.35       74.89      4.82 o 
  -7   4  24       18.08       26.18      3.42 o 
  -6   4  24       67.44       65.73      5.04 o 
  -5   4  24      228.76      227.35      8.37 o 
  -4   4  24       11.68        8.97      2.56 o 
  -3   4  24       26.17       29.80      3.60 o 
  -2   4  24      105.20      104.68      4.90 o 
  -1   4  24        0.02        2.44      2.28 o 
   0   4  24       28.87       30.18      3.66 o 
   1   4  24        6.46        7.00      2.37 o 
   2   4  24      205.19      239.86      6.83 o 
   3   4  24       14.09       15.97      3.23 o 
 -10   5  24       78.89       77.68      9.66 o 
  -9   5  24       46.63       62.39      4.38 o 
  -8   5  24       69.44       69.35      4.70 o 
  -7   5  24      132.39      142.84      6.66 o 
  -6   5  24      249.34      232.09      8.58 o 
  -5   5  24       19.36       17.39      3.23 o 
  -4   5  24        5.91        9.08      2.75 o 
  -3   5  24        0.04        3.28      2.33 o 
  -2   5  24       31.63       31.76      3.76 o 
  -1   5  24       15.81       23.93      3.47 o 
   0   5  24        3.19        0.43      2.18 o 
   1   5  24      176.14      188.74     10.34 o 
   2   5  24       37.35       34.09      3.35 o 
  -9   6  24       14.51       21.56      3.24 o 
  -8   6  24       45.83       46.36      4.51 o 
  -7   6  24      120.04      136.10      6.99 o 
  -6   6  24       65.46       73.72     11.13 o 
  -5   6  24      240.73      230.19      9.08 o 
  -4   6  24        2.81        4.28      2.68 o 
  -3   6  24      153.33      153.28      5.88 o 
  -2   6  24       47.94       43.30      4.46 o 
  -1   6  24      450.51      459.83     12.56 o 
   0   6  24       81.91       75.94      6.55 o 
   1   6  24      159.09      162.88      9.20 o 
  -8   7  24       54.10       49.42      4.82 o 
  -7   7  24       19.66       13.72      3.57 o 
  -6   7  24        3.90       -1.02      1.22 o 
  -5   7  24       16.57       17.33      3.72 o 
  -4   7  24       88.79       97.30      6.07 o 
  -3   7  24        7.61        8.53      3.99 o 
  -2   7  24        0.02        2.15      2.48 o 
  -1   7  24        1.00        1.75      2.79 o 
   0   7  24        0.33       -1.16      2.43 o 
   1   7  24       16.24       20.47      5.12 o 
  -7   8  24       42.94       40.70      4.89 o 
  -6   8  24       54.95       63.24     14.07 o 
  -5   8  24      144.23      129.51      7.69 o 
  -4   8  24       14.82       20.48      3.72 o 
  -3   8  24        3.30        2.45      2.63 o 
  -2   8  24        5.85        9.70      3.19 o 
  -1   8  24      126.92      123.53      8.88 o 
  -5   9  24       39.58       41.15     11.34 o 
  -4   9  24       65.28       63.62      5.45 o 
  -3   9  24        0.45        0.81      5.73 o 
 -10   1  25        7.97        8.08      2.52 o 
  -9   1  25      234.18      233.67      7.83 o 
  -8   1  25       48.04       49.51      4.13 o 
  -7   1  25      237.38      244.75     10.29 o 
  -6   1  25        3.44        5.21      3.36 o 
  -5   1  25        5.50        0.78      6.30 o 
  -4   1  25       17.66       16.60      2.72 o 
  -3   1  25       42.87       37.66      3.78 o 
  -2   1  25        4.05        7.75      2.40 o 
  -1   1  25      120.85      144.49      4.15 o 
   0   1  25       10.34       11.27      2.50 o 
   1   1  25        1.04        6.99      2.36 o 
   2   1  25       24.06       26.27      3.19 o 
   3   1  25        4.01        3.15      1.89 o 
 -10   2  25       30.47       31.87      3.42 o 
  -9   2  25       92.26       93.90      5.04 o 
  -8   2  25       49.53       55.01      5.46 o 
  -7   2  25       15.88        6.40      7.35 o 
  -6   2  25       79.55       79.53      5.25 o 
  -5   2  25        5.25        5.01      2.51 o 
  -4   2  25        4.60        6.78      3.08 o 
  -3   2  25      125.19      121.06      5.78 o 
  -2   2  25       20.38       17.06      3.19 o 
  -1   2  25      222.75      232.23      7.10 o 
   0   2  25      109.76      115.95      5.69 o 
   1   2  25       45.26       45.72      4.44 o 
   2   2  25      105.55      117.98      7.09 o 
   3   2  25       56.16       65.86      6.72 o 
 -10   3  25      102.11       92.09      4.70 o 
  -9   3  25        2.62        2.52      2.10 o 
  -8   3  25        0.02       -0.60      2.02 o 
  -7   3  25       90.70       88.53      6.51 o 
  -6   3  25       15.28       12.24      2.92 o 
  -5   3  25       13.15       22.11      3.40 o 
  -4   3  25       83.49       81.84      5.28 o 
  -3   3  25       38.82       38.80      5.78 o 
  -2   3  25        0.14       -0.28      1.70 o 
  -1   3  25        5.59        1.03      2.14 o 
   0   3  25       49.60       54.78      3.80 o 
   1   3  25        3.25        6.91      2.13 o 
   2   3  25       56.84       59.53      3.94 o 
 -10   4  25       13.63       12.30      4.62 o 
  -9   4  25       25.11       27.39      3.42 o 
  -8   4  25        4.88        3.26      2.41 o 
  -7   4  25      264.71      269.61      9.08 o 
  -6   4  25       59.46       60.96      5.04 o 
  -5   4  25       11.22       11.50      4.20 o 
  -4   4  25       14.77       11.96      2.78 o 
  -3   4  25       86.32       72.89      5.24 o 
  -2   4  25      205.29      223.94      6.89 o 
  -1   4  25      195.04      193.66     11.10 o 
   0   4  25        4.80        4.40      2.92 o 
   1   4  25        0.07        0.91      1.63 o 
   2   4  25        2.59        4.75      2.28 o 
  -9   5  25       95.09      110.55     12.39 o 
  -8   5  25       12.71       11.30      3.99 o 
  -7   5  25       26.09       41.68      4.43 o 
  -6   5  25       11.70       14.62      3.33 o 
  -5   5  25        0.01        0.60      2.32 o 
  -4   5  25      121.06      132.20      7.01 o 
  -3   5  25        4.36        3.00      2.38 o 
  -2   5  25       37.52       28.52      5.34 o 
  -1   5  25       43.47       51.46      5.49 o 
   0   5  25      274.72      266.20      8.86 o 
   1   5  25        7.42       11.40      2.09 o 
  -8   6  25        6.62        5.54      2.59 o 
  -7   6  25      265.47      278.82      9.98 o 
  -6   6  25        0.30        1.65      2.10 o 
  -5   6  25      103.33      104.94      7.56 o 
  -4   6  25       10.76       10.39      4.18 o 
  -3   6  25        6.81        8.88      2.87 o 
  -2   6  25       24.80       33.22      3.99 o 
  -1   6  25        9.04       13.86      3.15 o 
   0   6  25       11.12       18.13      4.37 o 
   1   6  25       18.72       22.43      2.89 o 
  -7   7  25       43.96       45.22      4.89 o 
  -6   7  25      227.42      159.22     55.43 o 
  -5   7  25      205.38      217.47      9.38 o 
  -4   7  25        4.99        6.93      4.70 o 
  -3   7  25       41.52       32.58      4.51 o 
  -2   7  25        4.75        5.35      2.78 o 
  -1   7  25        1.95        5.44      4.05 o 
   0   7  25      351.33      294.53     65.51 o 
  -6   8  25      182.37      219.49      9.47 o 
  -5   8  25      196.34      230.25      9.57 o 
  -4   8  25       53.97       52.28      4.97 o 
  -3   8  25      164.89      164.82      7.73 o 
  -2   8  25       70.24       85.82     11.32 o 
 -10   0  26        0.89        2.10      2.94 o 
  -9   0  26      146.23      126.81      8.40 o 
  -8   0  26      164.44      163.35      9.24 o 
  -7   0  26       18.42       14.28      3.78 o 
  -6   0  26     1494.11     1490.27     41.57 o 
  -5   0  26        0.49       -1.22      5.46 o 
  -4   0  26       25.68       30.84      6.30 o 
  -3   0  26       29.92       30.00      4.54 o 
  -2   0  26        7.76       13.83      3.78 o 
  -1   0  26       28.76       26.42      3.40 o 
   0   0  26      146.76      155.75     15.75 o 
   1   0  26       70.92       83.63      9.87 o 
   2   0  26       15.88       17.41      3.70 o 
 -10   1  26       63.20       65.46      4.60 o 
  -9   1  26        0.02        2.83      2.21 o 
  -8   1  26        0.16       -1.91      1.91 o 
  -7   1  26        7.19        5.09      2.51 o 
  -6   1  26       16.01       10.08      2.62 o 
  -5   1  26       20.75       20.65      3.13 o 
  -4   1  26       73.04       65.14      4.82 o 
  -3   1  26       93.68       91.04      5.66 o 
  -2   1  26      196.20      209.07     13.25 o 
  -1   1  26      101.43      109.71      4.91 o 
   0   1  26       69.92       64.01      4.69 o 
   1   1  26        7.98        8.98      2.58 o 
   2   1  26      115.59      115.71     14.30 o 
 -10   2  26       63.33       70.16      4.43 o 
  -9   2  26       42.91       46.73      4.03 o 
  -8   2  26       37.23       42.41      3.93 o 
  -7   2  26       11.18       18.33      3.78 o 
  -6   2  26       97.74      108.76     10.08 o 
  -5   2  26        9.89       11.06      2.97 o 
  -4   2  26       40.93       44.77      4.16 o 
  -3   2  26       78.28       61.68      4.75 o 
  -2   2  26       22.06       22.61      3.47 o 
  -1   2  26      395.52      426.80      8.48 o 
   0   2  26      139.98      149.34      6.40 o 
   1   2  26       23.64       24.66      3.37 o 
   2   2  26       11.87       13.48      2.42 o 
 -10   3  26       14.29       17.22      2.86 o 
  -9   3  26        6.67        9.74      2.80 o 
  -8   3  26        0.65        1.30      1.46 o 
  -7   3  26       27.76       35.88      3.93 o 
  -6   3  26       26.35       26.35      3.63 o 
  -5   3  26       69.02       73.33      5.78 o 
  -4   3  26      101.76      108.54      5.95 o 
  -3   3  26       79.31       95.41      5.99 o 
  -2   3  26      186.30      191.99      7.76 o 
  -1   3  26       17.03       24.43      3.88 o 
   0   3  26       74.95       65.11      7.52 o 
   1   3  26       57.25       65.49      5.10 o 
   2   3  26      273.04      305.65     15.65 o 
  -9   4  26       90.58      101.89      5.59 o 
  -8   4  26       29.62       28.59      3.72 o 
  -7   4  26       55.48       47.79      4.54 o 
  -6   4  26       49.28       48.24      4.64 o 
  -5   4  26       12.02        7.81      2.80 o 
  -4   4  26      120.07      110.29      7.19 o 
  -3   4  26        0.46       -2.18      2.18 o 
  -2   4  26       61.15       59.86      5.03 o 
  -1   4  26        0.17        0.25      2.47 o 
   0   4  26       86.34       92.23      6.97 o 
   1   4  26       41.02       40.89      4.52 o 
  -9   5  26       97.77      102.43     17.85 o 
  -8   5  26        0.01       -0.74      2.52 o 
  -7   5  26      128.38      117.74      6.72 o 
  -6   5  26      107.89      110.44     11.34 o 
  -5   5  26      158.70      173.93      8.06 o 
  -4   5  26        9.12        6.73      2.84 o 
  -3   5  26      178.82      175.43      7.52 o 
  -2   5  26      142.88      142.00      6.88 o 
  -1   5  26      105.13      111.20      7.31 o 
   0   5  26      375.86      401.34     11.27 o 
   1   5  26       22.72       28.74      3.61 o 
  -8   6  26       14.29       15.93      3.42 o 
  -7   6  26      229.86      225.82     12.81 o 
  -6   6  26        5.70        2.10      2.25 o 
  -5   6  26        2.67       -1.54      2.36 o 
  -4   6  26       42.57       42.77      4.69 o 
  -3   6  26      169.23      169.09      7.40 o 
  -2   6  26       90.27      103.75      9.51 o 
  -1   6  26       49.22       56.70      5.24 o 
   0   6  26       46.50       48.33      7.51 o 
  -7   7  26       57.58       59.48      5.52 o 
  -6   7  26        8.30       11.25      4.62 o 
  -5   7  26        2.80        0.64      2.83 o 
  -4   7  26       11.04        6.30      3.76 o 
  -3   7  26        9.77        5.98      2.97 o 
  -2   7  26        1.17        0.60      2.61 o 
  -1   7  26       12.61       15.75      4.64 o 
 -10   1  27       43.01       51.65      7.98 o 
  -9   1  27       11.15        5.04      2.67 o 
  -8   1  27        2.90        3.33      2.51 o 
  -7   1  27       15.88       15.50      9.66 o 
  -6   1  27      113.13      115.74     10.71 o 
  -5   1  27        9.50        7.13      2.68 o 
  -4   1  27        2.57        5.27      6.38 o 
  -3   1  27      615.59      650.74     14.68 o 
  -2   1  27      261.67      276.39      9.02 o 
  -1   1  27        4.26        3.61      2.25 o 
   0   1  27      211.09      214.63      7.65 o 
   1   1  27       30.40       38.30      4.43 o 
  -9   2  27       54.90       53.75      4.54 o 
  -8   2  27       25.87       30.14      4.41 o 
  -7   2  27       57.25       59.31      8.19 o 
  -6   2  27      155.66      155.37      7.23 o 
  -5   2  27       73.83       84.12      5.40 o 
  -4   2  27       10.83       11.56      2.85 o 
  -3   2  27      109.91      117.03     11.06 o 
  -2   2  27       10.93        4.48      4.62 o 
  -1   2  27       13.49       18.67      2.27 o 
   0   2  27        6.91       11.54      2.75 o 
   1   2  27        5.60        4.16      2.86 o 
  -9   3  27        4.41        3.64      2.62 o 
  -8   3  27       65.92       62.94     17.01 o 
  -7   3  27      104.96      110.17      6.05 o 
  -6   3  27       20.93       12.28      6.51 o 
  -5   3  27        0.63       -0.63      2.43 o 
  -4   3  27        6.38        9.70      3.02 o 
  -3   3  27      100.69      104.13      6.24 o 
  -2   3  27        0.01        3.07      2.46 o 
  -1   3  27       55.63       63.17      8.75 o 
   0   3  27      313.14      328.79      9.95 o 
   1   3  27        2.28       12.34      2.95 o 
  -9   4  27      100.51      120.51      7.56 o 
  -8   4  27      354.61      379.37     11.50 o 
  -7   4  27       33.96       29.47      4.20 o 
  -6   4  27       53.69       38.93     27.50 o 
  -5   4  27        5.53        2.98      3.65 o 
  -4   4  27        8.09        2.69      2.73 o 
  -3   4  27      144.30      154.75      7.20 o 
  -2   4  27        4.10        6.28      3.07 o 
  -1   4  27      327.97      363.06     10.91 o 
   0   4  27        8.34       13.17      2.62 o 
  -8   5  27       62.45       67.57     10.50 o 
  -7   5  27      334.28      334.51     15.33 o 
  -6   5  27       60.33       55.93      9.66 o 
  -5   5  27       12.90       13.71      3.25 o 
  -4   5  27       30.61       37.41      4.54 o 
  -3   5  27       60.76       59.27      9.02 o 
  -2   5  27        0.32       -2.22      2.43 o 
  -1   5  27       13.76       15.77      4.43 o 
   0   5  27       62.92       72.41      4.60 o 
  -7   6  27       25.50       29.81      4.19 o 
  -6   6  27        9.33       16.51      5.25 o 
  -5   6  27        0.90       -2.54      2.54 o 
  -4   6  27        2.68        3.38      2.90 o 
  -3   6  27        0.92        2.54      2.48 o 
  -2   6  27        0.23       -1.29      2.53 o 
  -1   6  27       44.04       53.82      6.75 o 
  -5   7  27       98.79      106.83      6.54 o 
  -4   7  27        0.13       -5.46      5.46 o 
  -3   7  27      260.19      281.62      9.79 o 
  -9   0  28       30.20       28.97      5.46 o 
  -8   0  28       13.80       13.86      4.20 o 
  -7   0  28       40.84       32.33      5.04 o 
  -6   0  28        0.05       -2.94      2.94 o 
  -5   0  28        0.02        2.94      3.78 o 
  -4   0  28      102.31       96.16      9.66 o 
  -3   0  28       78.91       64.25      8.40 o 
  -2   0  28      137.49      121.35     11.76 o 
  -1   0  28        0.37       -2.10      2.94 o 
   0   0  28      628.23      595.86     23.94 o 
  -9   1  28        7.48       10.08      4.83 o 
  -8   1  28      102.21       99.51      6.04 o 
  -7   1  28        1.28        4.03      2.51 o 
  -6   1  28        7.31        9.68      2.81 o 
  -5   1  28       24.47       19.39      3.36 o 
  -4   1  28       22.06       33.21      5.35 o 
  -3   1  28        8.55       12.28      3.64 o 
  -2   1  28       53.87       57.36      4.87 o 
  -1   1  28        8.40       19.25      3.10 o 
   0   1  28        0.36        5.36      2.56 o 
  -9   2  28       49.67       54.01      4.84 o 
  -8   2  28       32.16       39.49      5.25 o 
  -7   2  28        6.92        5.04      3.78 o 
  -6   2  28       18.33       10.30      3.11 o 
  -5   2  28       38.51       40.88      4.28 o 
  -4   2  28       23.25       18.49      3.47 o 
  -3   2  28       29.40       35.23      4.21 o 
  -2   2  28        0.02       -1.45      2.50 o 
  -1   2  28        1.44       -2.03      2.03 o 
   0   2  28        0.02       -1.73      2.25 o 
  -9   3  28       95.39      121.05      6.44 o 
  -8   3  28        0.45        1.53      2.51 o 
  -7   3  28        2.50       -0.79      2.94 o 
  -6   3  28       22.06       17.39      3.53 o 
  -5   3  28       72.42       70.52      5.36 o 
  -4   3  28       70.50       85.13      6.03 o 
  -3   3  28      129.04      121.53      6.97 o 
  -2   3  28        7.20        4.30      2.57 o 
  -1   3  28      109.51      116.09     19.74 o 
   0   3  28       74.30       81.04      5.65 o 
  -8   4  28        2.79        7.64      4.83 o 
  -7   4  28       26.49       28.96      4.20 o 
  -6   4  28        7.49       12.93      3.33 o 
  -5   4  28        5.64        3.40      2.68 o 
  -4   4  28        6.15        6.85      3.07 o 
  -3   4  28       67.62       73.54      5.74 o 
  -2   4  28        3.09        3.04      2.80 o 
  -1   4  28       26.72       34.10      5.44 o 
  -7   5  28      117.23      151.70     14.49 o 
  -6   5  28       99.94      111.31      7.14 o 
  -5   5  28       77.25       63.46      5.41 o 
  -4   5  28       64.49       90.79      8.04 o 
  -3   5  28       21.80       23.75      5.02 o 
  -2   5  28        0.85        1.34      2.74 o 
  -1   5  28        4.49        7.98      3.81 o 
  -6   6  28       25.85       27.87      4.34 o 
  -5   6  28        1.76       -4.76      6.37 o 
  -4   6  28       54.96       57.21      5.35 o 
  -3   6  28       36.17       36.44      6.21 o 
  -8   1  29      178.47      168.19      7.53 o 
  -7   1  29       57.04       46.78     10.29 o 
  -6   1  29        0.83       -2.99      2.99 o 
  -5   1  29       58.52       56.88      6.09 o 
  -4   1  29        1.45        4.35      3.92 o 
  -3   1  29      137.17      160.27      7.12 o 
  -2   1  29        3.25        3.73      4.64 o 
  -1   1  29        0.07        1.85      4.61 o 
  -8   2  29      195.83      195.68     10.92 o 
  -7   2  29        9.52       12.17      3.57 o 
  -6   2  29       25.16       27.55      3.82 o 
  -5   2  29       73.67       77.11      7.56 o 
  -4   2  29      108.48      117.57      6.58 o 
  -3   2  29       37.88       40.94      4.61 o 
  -2   2  29        6.26        9.79      9.03 o 
  -1   2  29      116.13      128.75      7.88 o 
  -8   3  29       10.53       11.49      3.23 o 
  -7   3  29       10.66       16.32      3.40 o 
  -6   3  29        4.97       -1.91      5.69 o 
  -5   3  29        0.00       -1.09      3.92 o 
  -4   3  29        5.95       12.14      3.97 o 
  -3   3  29       77.28       96.37      6.54 o 
  -2   3  29       45.48       36.83      4.36 o 
  -1   3  29       57.66       70.28      9.66 o 
  -7   4  29        0.55        2.69      2.80 o 
  -6   4  29       51.47       59.59      5.44 o 
  -5   4  29        1.11       -0.05      2.54 o 
  -4   4  29      177.65      198.99      8.16 o 
  -3   4  29        3.88        7.37      4.12 o 
  -2   4  29      167.88      170.19      7.56 o 
  -6   5  29       92.59       99.57      8.32 o 
  -5   5  29       51.20       53.66      5.27 o 
  -4   5  29        8.98       14.46      3.63 o 
  -3   5  29        6.73        8.64      5.67 o 
  -8   0  30       74.52       80.62      8.82 o 
  -7   0  30       21.85       18.48      5.04 o 
  -6   0  30        0.04        2.52      3.78 o 
  -5   0  30      378.31      396.40     18.06 o 
  -4   0  30      102.33      107.92     10.92 o 
  -3   0  30       11.43       15.96      5.46 o 
  -8   1  30       10.01        5.26      2.81 o 
  -7   1  30        4.33        4.13      3.15 o 
  -6   1  30       10.14        8.96      3.11 o 
  -5   1  30       30.73       28.42      4.45 o 
  -4   1  30       18.56       21.37      4.16 o 
  -3   1  30       45.53       54.86      7.49 o 
  -2   1  30       61.10       70.26      6.94 o 
  -7   2  30        0.06       -0.90      1.84 o 
  -6   2  30        0.80       -0.60      2.31 o 
  -5   2  30       96.68       91.45      6.19 o 
  -4   2  30        8.85        6.76      2.94 o 
  -3   2  30       79.76       93.54      6.46 o 
  -2   2  30      258.48      290.84     13.44 o 
  -7   3  30        9.69       11.03      3.23 o 
  -6   3  30        0.18       -1.53      3.13 o 
  -5   3  30      252.71      260.06     11.61 o 
  -4   3  30        4.19        7.47      4.14 o 
  -3   3  30       68.17       65.43      8.23 o 
  -6   4  30       39.24       44.93     11.76 o 
  -5   4  30        0.20        1.14      5.71 o 
  -4   4  30        0.75        4.17      3.16 o 
  -6   1  31       52.07       55.43      5.62 o 
  -5   1  31        5.97        7.70      3.40 o 
  -4   1  31        7.84        9.87      3.56 o 
  -3   1  31       96.18      107.02      8.30 o 
  -6   2  31        0.11       -0.84      2.61 o 
  -5   2  31        1.10        3.97      3.02 o 
  -4   2  31       94.43      101.36      6.64 o 
                                                 
